# Supplementary material for: 3-Amino-1-phenyl-1H-benzo[f]chromene-2-carbonitrile
Source: Acta Crystallogr Sect E Struct Rep Online. 2013 Feb 20;69(Pt 3):o401. doi: 10.1107/S1600536813004376 (PMC3588429; doi:10.1107/S1600536813004376)
Supplement: Supplementary file 1 [file e-69-0o401-sup1.cif]

##############################################################################
#                                                                            #
# This CIF contains the data in a paper accepted for publication in          #
# Acta Crystallographica Section E. It conforms to the requirements of       #
# Notes for Authors for Acta Crystallographica Section E, and has been       #
# peer reviewed under the auspices of the IUCr Commission on Journals.       #
#                                                                            #
# Full details of the Crystallographic Information File format               #
# are given in the paper "The Crystallographic Information File (CIF):       #
# a New Standard Archive File for Crystallography" by S. R. Hall, F. H.      #
# Allen and I. D. Brown [Acta Cryst. (1991), A47, 655-685].                  #
#                                                                            #
# The current version of the core CIF dictionary is obtainable from          #
# ftp://ftp.iucr.org/pub/cif_core.dic.                                       #
#                                                                            #
# Software is freely available for graphical display of the structure(s)     #
# in this CIF. For information consult the CIF software page                 #
# http://www.iucr.org/resources/cif/software.                                #
#                                                                            #
# This file may be used for bona fide research purposes within the           #
# scientific community so long as proper attribution is given to the journal # 
# article from which it was obtained.                                        #
#                                                                            #
##############################################################################
data_global
_audit_creation_method     'PLATON <TABLE ACC> option'
_journal_date_recd_electronic     2013-02-13
_journal_date_accepted     2013-02-14
_journal_name_full     'Acta Crystallographica, Section E'
_journal_year     2013
_journal_volume     69
_journal_issue      3
_journal_page_first     o401
_journal_page_last     o401
_journal_paper_category     QO
_journal_paper_doi     10.1107/S1600536813004376
_journal_coeditor_code     TK5198
loop_
    _publ_contact_author_name
    _publ_contact_author_address
    _publ_contact_author_email
    'Shaaban Kamel Mohamed'
;
Chemistry Department,
Faculty of Science,
Minia University,
61519 El-Minia,
Egypt
;
 shaabankamel@yahoo.com
    'Mehmet Akkurt'
;
Department of Physics,
Faculty of Sciences,
Erciyes University,
38039 Kayseri,
Turkey
;
 akkurt@erciyes.edu.tr
_publ_contact_author_fax     ?
_publ_contact_author_phone     ?
_publ_section_title
;
3-Amino-1-phenyl-1<i>H</i>-benzo[<i>f</i>]chromene-2-carbonitrile
;
loop_
    _publ_author_name
    _publ_author_address
    'Mehmet Akkurt'
;
Department of Physics,
Faculty of Sciences,
Erciyes University,
38039 Kayseri,
Turkey
;
    'Alan R. Kennedy'
;
Department of Pure & Applied Chemistry,
University of Strathclyde,
295 Cathedral Street,
Glasgow G1 1XL,
Scotland
;
    'Shaaban Kamel Mohamed'
;
Chemistry and Environmental Division,
Manchester Metropolitan University,
Manchester M1 5GD,
England
Chemistry Department,
Faculty of Science,
Minia University,
61519 El-Minia,
Egypt
;
    'Sabry H. H. Younes'
;
Department of Chemistry,
Faculty of Science,
Sohag University,
82524 Sohag,
Egypt
;
    'Gary J. Miller'
;
Analytical Sciences,
Manchester Metropolitan University,
Manchester M1 5GD,
England
;
data_I
_chemical_name_systematic
;
3-Amino-1-phenyl-1<i>H</i>-benzo[<i>f</i>]chromene-2-carbonitrile
;
_chemical_name_common     ?
_chemical_formula_moiety     'C20 H14 N2 O'
_chemical_formula_sum     'C20 H14 N2 O'
_chemical_formula_structural     ?
_chemical_formula_iupac     'C20 H14 N2 O'
_chemical_formula_weight     298.33
_chemical_melting_point     ?
_symmetry_cell_setting     monoclinic
_symmetry_space_group_name_H-M     'P 21'
_symmetry_space_group_name_Hall     'P 2yb'
loop_
    _symmetry_equiv_pos_site_id
    _symmetry_equiv_pos_as_xyz
    1 x,y,z
    2 -x,1/2+y,-z
_cell_length_a     9.4059(8)
_cell_length_b     6.5009(5)
_cell_length_c     12.4919(10)
_cell_angle_alpha     90
_cell_angle_beta     105.914(9)
_cell_angle_gamma     90
_cell_volume     734.57(11)
_cell_formula_units_Z     2
_cell_measurement_reflns_used     1797
_cell_measurement_theta_min     3.13
_cell_measurement_theta_max     28.72
_cell_measurement_temperature     123(2)
_cell_special_details
;
;
_exptl_crystal_description     'rod'
_exptl_crystal_colour     'colourless'
_exptl_crystal_size_max     0.300
_exptl_crystal_size_mid     0.120
_exptl_crystal_size_min     0.070
_exptl_crystal_size_rad     ?
_exptl_crystal_density_diffrn     1.349
_exptl_crystal_density_meas     ?
_exptl_crystal_density_method     'Not Measured'
_exptl_crystal_F_000     312
_exptl_absorpt_coefficient_mu     0.085
_exptl_absorpt_correction_type     multi-scan
_exptl_absorpt_process_details     '(CrysAlis PRO; Oxford Diffraction, 2010)'
_exptl_absorpt_correction_T_min     0.955
_exptl_absorpt_correction_T_max     1.000
_exptl_special_details
;
;
_diffrn_ambient_temperature     123(2)
_diffrn_radiation_type     MoK\a
_diffrn_radiation_wavelength     0.71073
_diffrn_radiation_source     'fine-focus sealed tube'
_diffrn_radiation_monochromator     graphite
_diffrn_measurement_device_type     'Oxford Diffraction Xcalibur Eos'
_diffrn_measurement_method     '\w scans'
_diffrn_detector_area_resol_mean     16.0727
_diffrn_reflns_number     3674
_diffrn_reflns_av_R_equivalents     0.0187
_diffrn_reflns_av_sigmaI/netI     0.0494
_diffrn_reflns_theta_min     3.17
_diffrn_reflns_theta_max     28.79
_diffrn_reflns_theta_full     26.00
_diffrn_measured_fraction_theta_max     0.887
_diffrn_measured_fraction_theta_full     0.996
_diffrn_reflns_limit_h_min     -12
_diffrn_reflns_limit_h_max     10
_diffrn_reflns_limit_k_min     -7
_diffrn_reflns_limit_k_max     8
_diffrn_reflns_limit_l_min     -16
_diffrn_reflns_limit_l_max     16
_diffrn_reflns_reduction_process
;
;
_diffrn_standards_number     ?
_diffrn_standards_interval_count     ?
_diffrn_standards_interval_time     ?
_diffrn_standards_decay_%     ?
_refine_special_details
;
Refinement on <i>F</i>^2^ for ALL reflections except those flagged by the user
for potential systematic errors. Weighted <i>R</i>-factors <i>wR</i> and all
goodnesses of fit <i>S</i> are based on <i>F</i>^2^, conventional
<i>R</i>-factors <i>R</i> are based on <i>F</i>, with <i>F</i> set to zero for
negative <i>F</i>^2^. The observed criterion of <i>F</i>^2^ > \s(<i>F</i>^2^)
is used only for calculating -<i>R</i>-factor-obs <i>etc</i>. and is not
relevant to the choice of reflections for refinement. <i>R</i>-factors based
on <i>F</i>^2^ are statistically about twice as large as those based on
<i>F</i>, and <i>R</i>-factors based on ALL data will be even larger.
;
_reflns_number_total     2780
_reflns_number_gt     2477
_reflns_threshold_expression     I>2\s(I)
_refine_ls_structure_factor_coef     Fsqd
_refine_ls_matrix_type     full
_refine_ls_R_factor_all     0.0504
_refine_ls_R_factor_gt     0.0421
_refine_ls_wR_factor_gt     0.0847
_refine_ls_wR_factor_ref     0.0907
_refine_ls_goodness_of_fit_ref     1.058
_refine_ls_restrained_S_all     1.049
_refine_ls_number_reflns     2780
_refine_ls_number_parameters     217
_refine_ls_number_restraints     49
_refine_ls_number_constraints     ?
_refine_ls_hydrogen_treatment     mixed
_refine_ls_weighting_scheme     calc
_refine_ls_weighting_details
         'calc w=1/[\s^2^(Fo^2^)+(0.0342P)^2^+0.0595P] where P=(Fo^2^+2Fc^2^)/3'
_atom_sites_solution_hydrogens     geom
_atom_sites_solution_primary     direct
_atom_sites_solution_secondary     difmap
_refine_ls_shift/su_max     0.001
_refine_ls_shift/su_mean     0.000
_refine_diff_density_max     0.219
_refine_diff_density_min     -0.180
_refine_ls_extinction_method     'none'
_refine_ls_abs_structure_details     ?
_refine_ls_abs_structure_Flack     ?
loop_
    _atom_type_symbol
    _atom_type_description
    _atom_type_scat_dispersion_real
    _atom_type_scat_dispersion_imag
    _atom_type_scat_source
    C C 0.0033 0.0016 ' International Tables Vol C Tables 4.2.6.8 and 6.1.1.4'
    H H 0.0000 0.0000 ' International Tables Vol C Tables 4.2.6.8 and 6.1.1.4'
    N N 0.0061 0.0033 ' International Tables Vol C Tables 4.2.6.8 and 6.1.1.4'
    O O 0.0106 0.0060 ' International Tables Vol C Tables 4.2.6.8 and 6.1.1.4'
_computing_data_collection     'CrysAlis PRO (Oxford Diffraction, 2010)'
_computing_cell_refinement     'CrysAlis PRO (Oxford Diffraction, 2010)'
_computing_data_reduction     'CrysAlis PRO (Oxford Diffraction, 2010)'
_computing_structure_solution     'SHELXS97 (Sheldrick, 2008)'
_computing_structure_refinement     'SHELXL97 (Sheldrick, 2008)'
_computing_molecular_graphics     'ORTEP-3 for Windows (Farrugia, 2012)'
_computing_publication_material
                                'WinGX (Farrugia, 2012) and PLATON (Spek, 2009)'
loop_
    _atom_site_type_symbol
    _atom_site_label
    _atom_site_fract_x
    _atom_site_fract_y
    _atom_site_fract_z
    _atom_site_U_iso_or_equiv
    _atom_site_thermal_displace_type
    _atom_site_calc_flag
    _atom_site_refinement_flags
    _atom_site_occupancy
    _atom_site_disorder_assembly
    _atom_site_disorder_group
    O O1 0.91532(15) 0.1653(2) 0.28251(11) 0.0225(4) Uani d . 1.000 . .
    N N1 1.0215(2) 0.2373(3) 0.14856(16) 0.0243(6) Uani d . 1.000 . .
    N N2 0.9541(2) 0.7742(3) 0.08334(15) 0.0294(6) Uani d . 1.000 . .
    C C1 0.9372(2) 0.3114(3) 0.21116(15) 0.0192(6) Uani d . 1.000 . .
    C C2 0.8832(2) 0.5038(3) 0.21023(16) 0.0188(6) Uani d . 1.000 . .
    C C3 0.7813(2) 0.5686(3) 0.28021(16) 0.0173(6) Uani d . 1.000 . .
    C C4 0.7940(2) 0.4143(3) 0.37246(15) 0.0166(6) Uani d . 1.000 . .
    C C5 0.7408(2) 0.4592(3) 0.46701(16) 0.0178(6) Uani d . 1.000 . .
    C C6 0.6672(2) 0.6459(4) 0.47667(16) 0.0207(6) Uani d . 1.000 . .
    C C7 0.6185(2) 0.6844(4) 0.56872(17) 0.0252(7) Uani d . 1.000 . .
    C C8 0.6400(2) 0.5410(3) 0.65490(17) 0.0273(7) Uani d . 1.000 . .
    C C9 0.7100(2) 0.3578(4) 0.64841(17) 0.0246(7) Uani d . 1.000 . .
    C C10 0.7613(2) 0.3129(3) 0.55449(16) 0.0197(6) Uani d . 1.000 . .
    C C11 0.8330(2) 0.1247(3) 0.54667(16) 0.0213(6) Uani d . 1.000 . .
    C C12 0.8812(2) 0.0815(3) 0.45537(16) 0.0197(6) Uani d . 1.000 . .
    C C13 0.8601(2) 0.2280(3) 0.37026(16) 0.0183(6) Uani d . 1.000 . .
    C C14 0.6240(2) 0.6022(3) 0.20788(15) 0.0201(6) Uani d U 1.000 . .
    C C15 0.5843(2) 0.7921(4) 0.15674(16) 0.0275(7) Uani d U 1.000 . .
    C C16 0.4429(3) 0.8218(4) 0.08696(18) 0.0357(8) Uani d U 1.000 . .
    C C17 0.3403(3) 0.6645(5) 0.06874(18) 0.0398(9) Uani d U 1.000 . .
    C C18 0.3793(3) 0.4760(5) 0.11953(19) 0.0368(8) Uani d U 1.000 . .
    C C19 0.5205(2) 0.4453(4) 0.18836(17) 0.0271(7) Uani d U 1.000 . .
    C C20 0.9215(2) 0.6514(4) 0.13967(16) 0.0209(6) Uani d . 1.000 . .
    H H1N 1.024(3) 0.297(4) 0.084(2) 0.038(7) Uiso d . 1.000 . .
    H H2N 1.032(3) 0.104(5) 0.146(2) 0.043(8) Uiso d . 1.000 . .
    H H3 0.81820 0.70340 0.31560 0.0210 Uiso c R 1.000 . .
    H H6 0.65140 0.74520 0.41880 0.0250 Uiso c R 1.000 . .
    H H7 0.56950 0.81030 0.57390 0.0300 Uiso c R 1.000 . .
    H H8 0.60620 0.57030 0.71830 0.0330 Uiso c R 1.000 . .
    H H9 0.72390 0.26070 0.70720 0.0290 Uiso c R 1.000 . .
    H H11 0.84780 0.02730 0.60540 0.0260 Uiso c R 1.000 . .
    H H12 0.92820 -0.04580 0.44970 0.0240 Uiso c R 1.000 . .
    H H15 0.65400 0.90140 0.16960 0.0330 Uiso c R 1.000 . .
    H H16 0.41660 0.95100 0.05160 0.0430 Uiso c R 1.000 . .
    H H17 0.24350 0.68570 0.02150 0.0480 Uiso c R 1.000 . .
    H H18 0.30910 0.36740 0.10720 0.0440 Uiso c R 1.000 . .
    H H19 0.54670 0.31510 0.22260 0.0330 Uiso c R 1.000 . .
loop_
    _atom_site_aniso_label
    _atom_site_aniso_U_11
    _atom_site_aniso_U_22
    _atom_site_aniso_U_33
    _atom_site_aniso_U_12
    _atom_site_aniso_U_13
    _atom_site_aniso_U_23
    O1 0.0282(8) 0.0207(8) 0.0215(7) 0.0020(7) 0.0116(6) 0.0011(7)
    N1 0.0270(10) 0.0260(12) 0.0227(9) 0.0022(8) 0.0118(8) 0.0002(9)
    N2 0.0353(11) 0.0279(11) 0.0302(10) 0.0016(9) 0.0179(9) 0.0030(9)
    C1 0.0177(10) 0.0237(12) 0.0151(9) -0.0048(9) 0.0028(8) -0.0008(9)
    C2 0.0183(10) 0.0216(11) 0.0169(9) -0.0027(8) 0.0054(8) 0.0008(9)
    C3 0.0177(10) 0.0169(11) 0.0179(9) -0.0023(8) 0.0059(7) -0.0017(9)
    C4 0.0142(10) 0.0180(11) 0.0161(9) -0.0032(8) 0.0019(7) 0.0004(9)
    C5 0.0126(9) 0.0225(11) 0.0178(9) -0.0037(8) 0.0034(8) 0.0000(9)
    C6 0.0187(10) 0.0226(11) 0.0209(9) -0.0015(9) 0.0057(8) 0.0018(10)
    C7 0.0224(11) 0.0260(13) 0.0292(11) 0.0004(9) 0.0105(9) -0.0024(10)
    C8 0.0269(12) 0.0371(15) 0.0207(10) -0.0030(10) 0.0114(9) -0.0025(10)
    C9 0.0242(11) 0.0305(13) 0.0192(10) -0.0030(10) 0.0063(8) 0.0029(10)
    C10 0.0169(10) 0.0248(12) 0.0164(9) -0.0023(9) 0.0030(8) 0.0003(9)
    C11 0.0218(11) 0.0224(12) 0.0178(10) -0.0025(9) 0.0020(8) 0.0026(10)
    C12 0.0174(10) 0.0180(11) 0.0217(10) -0.0002(9) 0.0019(8) 0.0013(10)
    C13 0.0185(10) 0.0211(12) 0.0152(9) -0.0033(8) 0.0047(8) -0.0034(9)
    C14 0.0212(10) 0.0269(12) 0.0131(9) 0.0041(9) 0.0061(8) 0.0011(9)
    C15 0.0292(12) 0.0301(13) 0.0238(10) 0.0070(10) 0.0085(9) 0.0055(11)
    C16 0.0358(13) 0.0479(16) 0.0227(11) 0.0204(12) 0.0069(10) 0.0096(12)
    C17 0.0227(12) 0.073(2) 0.0219(11) 0.0134(13) 0.0033(9) 0.0024(14)
    C18 0.0208(11) 0.0592(17) 0.0291(12) -0.0029(12) 0.0046(9) -0.0022(13)
    C19 0.0231(11) 0.0346(14) 0.0226(10) -0.0019(10) 0.0044(9) -0.0003(11)
    C20 0.0223(10) 0.0235(11) 0.0181(9) 0.0019(9) 0.0077(8) -0.0035(10)
_geom_special_details
;
Bond distances, angles <i>etc</i>. have been calculated using the rounded
fractional coordinates. All su's are estimated from the variances of the
(full) variance-covariance matrix. The cell e.s.d.'s are taken into account in
the estimation of distances, angles and torsion angles
;
loop_
    _geom_bond_atom_site_label_1
    _geom_bond_atom_site_label_2
    _geom_bond_site_symmetry_1
    _geom_bond_site_symmetry_2
    _geom_bond_distance
    _geom_bond_publ_flag
    O1 C1 . . 1.356(2) no
    O1 C13 . . 1.396(2) no
    N1 C1 . . 1.346(3) no
    N2 C20 . . 1.160(3) no
    N1 H1N . . 0.90(3) no
    N1 H2N . . 0.87(3) no
    C1 C2 . . 1.349(3) no
    C2 C20 . . 1.415(3) no
    C2 C3 . . 1.523(3) no
    C3 C4 . . 1.508(3) no
    C3 C14 . . 1.523(3) no
    C4 C13 . . 1.365(3) no
    C4 C5 . . 1.433(3) no
    C5 C10 . . 1.421(3) no
    C5 C6 . . 1.419(3) no
    C6 C7 . . 1.372(3) no
    C7 C8 . . 1.396(3) no
    C8 C9 . . 1.374(3) no
    C9 C10 . . 1.416(3) no
    C10 C11 . . 1.413(3) no
    C11 C12 . . 1.367(3) no
    C12 C13 . . 1.400(3) no
    C14 C19 . . 1.385(3) no
    C14 C15 . . 1.393(3) no
    C15 C16 . . 1.389(3) no
    C16 C17 . . 1.381(4) no
    C17 C18 . . 1.382(4) no
    C18 C19 . . 1.385(3) no
    C3 H3 . . 1.0000 no
    C6 H6 . . 0.9500 no
    C7 H7 . . 0.9500 no
    C8 H8 . . 0.9500 no
    C9 H9 . . 0.9500 no
    C11 H11 . . 0.9500 no
    C12 H12 . . 0.9500 no
    C15 H15 . . 0.9500 no
    C16 H16 . . 0.9500 no
    C17 H17 . . 0.9500 no
    C18 H18 . . 0.9500 no
    C19 H19 . . 0.9500 no
loop_
    _geom_angle_atom_site_label_1
    _geom_angle_atom_site_label_2
    _geom_angle_atom_site_label_3
    _geom_angle_site_symmetry_1
    _geom_angle_site_symmetry_2
    _geom_angle_site_symmetry_3
    _geom_angle
    _geom_angle_publ_flag
    C1 O1 C13 . . . 117.88(15) no
    H1N N1 H2N . . . 111(2) no
    C1 N1 H1N . . . 122.0(17) no
    C1 N1 H2N . . . 117.8(18) no
    O1 C1 C2 . . . 122.03(17) no
    O1 C1 N1 . . . 110.54(17) no
    N1 C1 C2 . . . 127.39(19) no
    C1 C2 C3 . . . 123.11(17) no
    C1 C2 C20 . . . 118.34(19) no
    C3 C2 C20 . . . 118.54(18) no
    C2 C3 C14 . . . 111.16(16) no
    C4 C3 C14 . . . 114.16(16) no
    C2 C3 C4 . . . 108.92(16) no
    C3 C4 C13 . . . 121.06(17) no
    C3 C4 C5 . . . 121.46(17) no
    C5 C4 C13 . . . 117.46(17) no
    C4 C5 C6 . . . 122.21(18) no
    C4 C5 C10 . . . 119.53(17) no
    C6 C5 C10 . . . 118.26(18) no
    C5 C6 C7 . . . 120.7(2) no
    C6 C7 C8 . . . 120.9(2) no
    C7 C8 C9 . . . 120.24(19) no
    C8 C9 C10 . . . 120.4(2) no
    C5 C10 C9 . . . 119.60(19) no
    C5 C10 C11 . . . 119.53(17) no
    C9 C10 C11 . . . 120.88(19) no
    C10 C11 C12 . . . 120.61(18) no
    C11 C12 C13 . . . 118.90(18) no
    O1 C13 C12 . . . 113.06(16) no
    O1 C13 C4 . . . 122.98(17) no
    C4 C13 C12 . . . 123.96(18) no
    C3 C14 C15 . . . 119.59(17) no
    C3 C14 C19 . . . 121.37(18) no
    C15 C14 C19 . . . 119.01(18) no
    C14 C15 C16 . . . 120.1(2) no
    C15 C16 C17 . . . 120.4(2) no
    C16 C17 C18 . . . 119.7(2) no
    C17 C18 C19 . . . 120.1(3) no
    C14 C19 C18 . . . 120.8(2) no
    N2 C20 C2 . . . 178.9(2) no
    C2 C3 H3 . . . 107.00 no
    C4 C3 H3 . . . 107.00 no
    C14 C3 H3 . . . 107.00 no
    C5 C6 H6 . . . 120.00 no
    C7 C6 H6 . . . 120.00 no
    C6 C7 H7 . . . 120.00 no
    C8 C7 H7 . . . 120.00 no
    C7 C8 H8 . . . 120.00 no
    C9 C8 H8 . . . 120.00 no
    C8 C9 H9 . . . 120.00 no
    C10 C9 H9 . . . 120.00 no
    C10 C11 H11 . . . 120.00 no
    C12 C11 H11 . . . 120.00 no
    C11 C12 H12 . . . 121.00 no
    C13 C12 H12 . . . 121.00 no
    C14 C15 H15 . . . 120.00 no
    C16 C15 H15 . . . 120.00 no
    C15 C16 H16 . . . 120.00 no
    C17 C16 H16 . . . 120.00 no
    C16 C17 H17 . . . 120.00 no
    C18 C17 H17 . . . 120.00 no
    C17 C18 H18 . . . 120.00 no
    C19 C18 H18 . . . 120.00 no
    C14 C19 H19 . . . 120.00 no
    C18 C19 H19 . . . 120.00 no
loop_
    _geom_torsion_atom_site_label_1
    _geom_torsion_atom_site_label_2
    _geom_torsion_atom_site_label_3
    _geom_torsion_atom_site_label_4
    _geom_torsion_site_symmetry_1
    _geom_torsion_site_symmetry_2
    _geom_torsion_site_symmetry_3
    _geom_torsion_site_symmetry_4
    _geom_torsion
    _geom_torsion_publ_flag
    C13 O1 C1 N1 . . . . 165.54(17) no
    C13 O1 C1 C2 . . . . -12.3(3) no
    C1 O1 C13 C4 . . . . 16.6(3) no
    C1 O1 C13 C12 . . . . -162.72(17) no
    O1 C1 C2 C3 . . . . -6.1(3) no
    O1 C1 C2 C20 . . . . 174.79(17) no
    N1 C1 C2 C3 . . . . 176.45(19) no
    N1 C1 C2 C20 . . . . -2.6(3) no
    C1 C2 C3 C4 . . . . 18.5(3) no
    C1 C2 C3 C14 . . . . -108.1(2) no
    C20 C2 C3 C4 . . . . -162.42(17) no
    C20 C2 C3 C14 . . . . 71.0(2) no
    C2 C3 C4 C5 . . . . 164.30(17) no
    C2 C3 C4 C13 . . . . -14.1(3) no
    C14 C3 C4 C5 . . . . -70.8(2) no
    C14 C3 C4 C13 . . . . 110.8(2) no
    C2 C3 C14 C15 . . . . -85.4(2) no
    C2 C3 C14 C19 . . . . 92.2(2) no
    C4 C3 C14 C15 . . . . 150.88(18) no
    C4 C3 C14 C19 . . . . -31.5(3) no
    C3 C4 C5 C6 . . . . 3.1(3) no
    C3 C4 C5 C10 . . . . -177.07(18) no
    C13 C4 C5 C6 . . . . -178.44(19) no
    C13 C4 C5 C10 . . . . 1.4(3) no
    C3 C4 C13 O1 . . . . -2.1(3) no
    C3 C4 C13 C12 . . . . 177.14(18) no
    C5 C4 C13 O1 . . . . 179.45(17) no
    C5 C4 C13 C12 . . . . -1.3(3) no
    C4 C5 C6 C7 . . . . -179.59(19) no
    C10 C5 C6 C7 . . . . 0.6(3) no
    C4 C5 C10 C9 . . . . 179.43(18) no
    C4 C5 C10 C11 . . . . -0.4(3) no
    C6 C5 C10 C9 . . . . -0.8(3) no
    C6 C5 C10 C11 . . . . 179.40(18) no
    C5 C6 C7 C8 . . . . -0.1(3) no
    C6 C7 C8 C9 . . . . -0.3(3) no
    C7 C8 C9 C10 . . . . 0.2(3) no
    C8 C9 C10 C5 . . . . 0.4(3) no
    C8 C9 C10 C11 . . . . -179.78(19) no
    C5 C10 C11 C12 . . . . -0.7(3) no
    C9 C10 C11 C12 . . . . 179.46(19) no
    C10 C11 C12 C13 . . . . 0.8(3) no
    C11 C12 C13 O1 . . . . 179.53(17) no
    C11 C12 C13 C4 . . . . 0.2(3) no
    C3 C14 C15 C16 . . . . 177.37(19) no
    C19 C14 C15 C16 . . . . -0.3(3) no
    C3 C14 C19 C18 . . . . -177.9(2) no
    C15 C14 C19 C18 . . . . -0.3(3) no
    C14 C15 C16 C17 . . . . 0.7(3) no
    C15 C16 C17 C18 . . . . -0.6(4) no
    C16 C17 C18 C19 . . . . 0.1(4) no
    C17 C18 C19 C14 . . . . 0.4(4) no
loop_
    _geom_hbond_atom_site_label_D
    _geom_hbond_atom_site_label_H
    _geom_hbond_atom_site_label_A
    _geom_hbond_site_symmetry_A
    _geom_hbond_distance_DH
    _geom_hbond_distance_HA
    _geom_hbond_distance_DA
    _geom_hbond_angle_DHA
    _geom_hbond_publ_flag
    N1 H1N N2 2_745 0.90(3) 2.16(2) 2.978(3) 150(2) yes
    N1 H2N N2 1_545 0.87(3) 2.33(3) 3.138(3) 154(2) yes
    C7 H7 Cg3 2_656 0.95 2.84 3.561(2) 133 yes
    C12 H12 Cg2 2_746 0.95 2.68 3.446(2) 139 yes
_iucr_refine_instructions_details
;
TITL SA-25 in P 21
CELL  0.71073   9.4059   6.5009  12.4919   90.000  105.914   90.000
ZERR     2.00   0.0008   0.0005   0.0010    0.000    0.009    0.000
LATT  -1
SYMM  - X, 1/2 + Y, - Z
SFAC  O    N    C    H
UNIT  2    4    40   28
MERG   2
OMIT    -3.00 180.00
DELU C14 C15 C16 C17 C18 C19
ISOR C14 C15 C16 C17 C18 C19
EQIV $1 - X + 2 , Y - 1/2 , - Z
EQIV $2 X , Y - 1 , Z
HTAB N1 N2_$1
HTAB N1 N2_$2
FMAP   2
PLAN   20
ACTA    52.00
BOND   $H
CONF
L.S.   4
TEMP  -150.00
WGHT    0.034200    0.059500
FVAR       8.29585   0.19135
O1    1    0.915316    0.165283    0.282509    11.00000    0.02823    0.02074 =
         0.02148    0.00110    0.01159    0.00200
N1    2    1.021517    0.237300    0.148562    11.00000    0.02699    0.02602 =
         0.02274    0.00023    0.01184    0.00218
N2    2    0.954140    0.774248    0.083339    11.00000    0.03532    0.02790 =
         0.03017    0.00301    0.01791    0.00161
C1    3    0.937198    0.311385    0.211156    11.00000    0.01771    0.02373 =
         0.01512   -0.00079    0.00283   -0.00481
C2    3    0.883165    0.503834    0.210235    11.00000    0.01833    0.02162 =
         0.01695    0.00081    0.00537   -0.00268
C3    3    0.781316    0.568576    0.280208    11.00000    0.01769    0.01688 =
         0.01789   -0.00171    0.00587   -0.00234
AFIX  13
H3    4    0.818226    0.703373    0.315632    11.00000   -1.20000
AFIX   0
C4    3    0.793992    0.414327    0.372460    11.00000    0.01421    0.01799 =
         0.01607    0.00039    0.00193   -0.00319
C5    3    0.740841    0.459164    0.467007    11.00000    0.01265    0.02248 =
         0.01783    0.00001    0.00337   -0.00373
C6    3    0.667175    0.645852    0.476668    11.00000    0.01875    0.02263 =
         0.02087    0.00183    0.00570   -0.00146
AFIX  43
H6    4    0.651395    0.745197    0.418820    11.00000   -1.20000
AFIX   0
C7    3    0.618484    0.684380    0.568725    11.00000    0.02239    0.02600 =
         0.02921   -0.00237    0.01051    0.00045
AFIX  43
H7    4    0.569468    0.810251    0.573868    11.00000   -1.20000
AFIX   0
C8    3    0.640048    0.541015    0.654901    11.00000    0.02685    0.03709 =
         0.02068   -0.00250    0.01144   -0.00299
AFIX  43
H8    4    0.606240    0.570294    0.718292    11.00000   -1.20000
AFIX   0
C9    3    0.709950    0.357784    0.648413    11.00000    0.02416    0.03055 =
         0.01923    0.00288    0.00626   -0.00302
AFIX  43
H9    4    0.723892    0.260670    0.707214    11.00000   -1.20000
AFIX   0
C10   3    0.761347    0.312912    0.554494    11.00000    0.01686    0.02482 =
         0.01643    0.00028    0.00303   -0.00228
C11   3    0.832982    0.124688    0.546672    11.00000    0.02179    0.02239 =
         0.01776    0.00259    0.00201   -0.00248
AFIX  43
H11   4    0.847772    0.027272    0.605391    11.00000   -1.20000
AFIX   0
C12   3    0.881188    0.081520    0.455369    11.00000    0.01741    0.01798 =
         0.02166    0.00133    0.00185   -0.00016
AFIX  43
H12   4    0.928230   -0.045769    0.449748    11.00000   -1.20000
AFIX   0
C13   3    0.860084    0.228024    0.370265    11.00000    0.01851    0.02109 =
         0.01524   -0.00345    0.00472   -0.00328
C14   3    0.624011    0.602222    0.207880    11.00000    0.02116    0.02689 =
         0.01309    0.00108    0.00614    0.00408
C15   3    0.584287    0.792073    0.156744    11.00000    0.02918    0.03008 =
         0.02384    0.00551    0.00850    0.00700
AFIX  43
H15   4    0.653963    0.901378    0.169599    11.00000   -1.20000
AFIX   0
C16   3    0.442882    0.821790    0.086955    11.00000    0.03582    0.04788 =
         0.02265    0.00964    0.00691    0.02041
AFIX  43
H16   4    0.416585    0.951030    0.051571    11.00000   -1.20000
AFIX   0
C17   3    0.340348    0.664492    0.068742    11.00000    0.02270    0.07328 =
         0.02189    0.00236    0.00325    0.01338
AFIX  43
H17   4    0.243482    0.685748    0.021516    11.00000   -1.20000
AFIX   0
C18   3    0.379269    0.475968    0.119528    11.00000    0.02083    0.05915 =
         0.02909   -0.00220    0.00459   -0.00293
AFIX  43
H18   4    0.309063    0.367360    0.107184    11.00000   -1.20000
AFIX   0
C19   3    0.520477    0.445308    0.188364    11.00000    0.02313    0.03456 =
         0.02259   -0.00029    0.00444   -0.00187
AFIX  43
H19   4    0.546660    0.315096    0.222616    11.00000   -1.20000
AFIX   0
C20   3    0.921484    0.651360    0.139671    11.00000    0.02232    0.02353 =
         0.01810   -0.00353    0.00775    0.00194
H1N   4    1.023743    0.296837    0.084157    11.00000    0.03777
H2N   4    1.032482    0.103975    0.146260    11.00000    0.04343
HKLF 4
REM  skm_sa25 in P 21
REM R1 =  0.0421 for   2477 Fo > 4sig(Fo)  and  0.0504 for all   2780 data
REM    217 parameters refined using     49 restraints
END
WGHT      0.0342      0.0608
REM Highest difference peak  0.219,  deepest hole -0.180,  1-sigma level  0.043
Q1    1   0.8154  0.0736  0.4822  11.00000  0.05    0.22
Q2    1   0.8298  0.5391  0.2371  11.00000  0.05    0.19
Q3    1   0.8169  0.1688  0.4165  11.00000  0.05    0.18
Q4    1   0.4941  0.8161  0.2474  11.00000  0.05    0.17
Q5    1   0.7655  0.4351  0.4207  11.00000  0.05    0.17
Q6    1   0.8530  0.3809  0.1861  11.00000  0.05    0.17
Q7    1   0.8311  0.2454  0.5628  11.00000  0.05    0.17
Q8    1   0.6874  0.5365  0.4619  11.00000  0.05    0.16
Q9    1   0.8761  0.6781  0.3913  11.00000  0.05    0.16
Q10   1   0.9594 -0.1158  0.4333  11.00000  0.05    0.16
Q11   1   1.0040  0.7941  0.0376  11.00000  0.05    0.15
Q12   1   0.7984 -0.0762  0.3598  11.00000  0.05    0.15
Q13   1   0.7182  0.3557  0.4980  11.00000  0.05    0.15
Q14   1   1.2018  0.2378  0.2436  11.00000  0.05    0.14
Q15   1   0.7865  0.4323  0.5319  11.00000  0.05    0.14
Q16   1   0.7680 -0.0684  0.6825  11.00000  0.05    0.14
Q17   1   0.9861  0.0021  0.6236  11.00000  0.05    0.14
Q18   1   0.7869  0.7917  0.2219  11.00000  0.05    0.14
Q19   1   0.2302  0.6554  0.0365  11.00000  0.05    0.14
Q20   1   0.7817  0.3025  0.3453  11.00000  0.05    0.14
;
