# Supplementary material for: 3-Amino-1-phenyl-1H-benzo[f]chromene-2-carbonitrile
Source: Acta Crystallogr Sect E Struct Rep Online. 2013 Feb 20;69(Pt 3):o401. doi: 10.1107/S1600536813004376 (PMC3588429; doi:10.1107/S1600536813004376)
Supplement: Supplementary file 2 [file e-69-0o401-Isup2.hkl]

#
# h,k,l, Fc-squared, Fo-squared, sigma(Fo-squared) and status flag
#
data_I
_shelx_title ' skm_sa25 in P 21'
_shelx_refln_list_code          4
_shelx_F_calc_maximum      120.36
_exptl_crystal_F_000       312.00
_reflns_d_resolution_high  0.7380
 
loop_
 _symmetry_equiv_pos_as_xyz
 'x, y, z'
 '-x, y+1/2, -z'
 
_cell_length_a     9.4059
_cell_length_b     6.5009
_cell_length_c    12.4919
_cell_angle_alpha  90.000
_cell_angle_beta  105.914
_cell_angle_gamma  90.000
 
_shelx_F_squared_multiplier     1.000
 
loop_
 _refln_index_h
 _refln_index_k
 _refln_index_l
 _refln_F_squared_calc
 _refln_F_squared_meas
 _refln_F_squared_sigma
 _refln_observed_status
   0  -6   0      121.96      124.55      6.35 o
   1  -6   0        7.68        5.80      1.78 o
   2  -6   0       13.33       14.51      2.97 o
   3  -6   0       31.61       34.52      4.42 o
   1  -5   0       18.50       20.50      2.20 o
   2  -5   0       36.96       35.31      2.29 o
   3  -5   0       14.04       16.98      1.84 o
   4  -5   0       13.74       12.83      1.68 o
   0  -4   0        4.70        4.89      1.24 o
   1  -4   0       29.95       26.22      1.79 o
   2  -4   0      142.99      153.96      4.50 o
   3  -4   0        3.09        2.74      0.92 o
   4  -4   0       19.11       17.22      3.25 o
  10  -4   0       16.38       11.64      3.44 o
   1  -3   0        1.45        1.98      0.51 o
   2  -3   0      436.01      458.55      6.32 o
   3  -3   0        9.99        8.08      1.89 o
   4  -3   0        8.83        9.27      2.30 o
  10  -3   0       11.93        9.90      3.47 o
   0  -2   0     1077.52      997.62     10.98 o
   1  -2   0      963.90      906.16      8.46 o
   2  -2   0      657.69      657.45      7.85 o
   3  -2   0      385.41      396.37     11.74 o
   4  -2   0     1339.70     1459.36     27.82 o
   8  -2   0      148.81      131.79      9.06 o
   9  -2   0       18.41       20.07      3.97 o
  10  -2   0       27.88       28.45      4.93 o
  11  -2   0       21.52       25.01      5.26 o
   1  -1   0     2089.48     1918.84     12.29 o
   2  -1   0     1626.68     1573.33     18.93 o
   3  -1   0      555.30      574.65     15.21 o
   4  -1   0       77.42       78.50      3.93 o
   5  -1   0      201.14      199.28      6.88 o
   7  -1   0        5.11        2.52      1.98 o
   8  -1   0      107.80      104.17      7.88 o
   9  -1   0       12.46        8.90      2.93 o
  10  -1   0        4.24        5.26      2.65 o
  11  -1   0       35.30       46.76      6.74 o
   2   0   0        5.83        3.89      0.72 o
   3   0   0      370.61      350.29      9.90 o
   4   0   0      590.08      577.22     13.52 o
   5   0   0        3.47        5.27      1.67 o
   6   0   0       94.65       96.95      6.38 o
   7   0   0      192.58      195.30      6.48 o
   8   0   0       47.78       45.31      5.23 o
   9   0   0        0.32        1.17      1.80 o
  10   0   0       11.52        7.43      3.00 o
  11   0   0        0.03        0.17      2.00 o
   1   1   0     2090.05     1930.00     14.38 o
   2   1   0     1626.83     1570.46     16.28 o
   3   1   0      554.75      559.11      8.99 o
   4   1   0       77.34       78.64      4.63 o
   5   1   0      201.05      201.65      8.35 o
   6   1   0      502.38      491.53     14.80 o
   7   1   0        5.15        9.10      2.48 o
   8   1   0      108.06      109.20      7.94 o
   9   1   0       12.38       15.11      3.35 o
  10   1   0        4.27        8.36      2.95 o
  11   1   0       35.28       41.21      6.02 o
   0   2   0     1077.49     1004.07     11.33 o
   1   2   0      963.61      899.95      9.07 o
   2   2   0      658.06      650.69      7.83 o
   3   2   0      385.35      392.96      5.71 o
   4   2   0     1339.62     1429.54     25.59 o
   5   2   0       23.92       20.84      2.86 o
   6   2   0       76.07       74.76      5.80 o
   7   2   0      108.16      113.58      7.77 o
   8   2   0      148.91      145.32      9.39 o
   9   2   0       18.41       16.55      3.89 o
  10   2   0       27.83       26.12      4.65 o
  11   2   0       21.47       22.07      4.80 o
   1   3   0        1.43        0.36      0.56 o
   2   3   0      435.76      467.41      7.20 o
   3   3   0        9.99        9.30      1.44 o
   4   3   0        8.82       10.54      1.38 o
   5   3   0      140.26      135.94      4.76 o
   6   3   0       66.59       66.63      5.19 o
   7   3   0       51.58       48.65      3.63 o
   8   3   0       31.52       24.98      4.25 o
   9   3   0        4.11        7.25      2.48 o
  10   3   0       11.97       19.29      4.39 o
   0   4   0        4.66        4.47      1.32 o
   1   4   0       30.02       30.64      1.94 o
   2   4   0      143.14      149.93      5.13 o
   3   4   0        3.08        2.14      1.12 o
   4   4   0       19.11       13.47      2.76 o
   5   4   0       67.23       70.89      5.95 o
   6   4   0       43.09       41.71      4.93 o
   7   4   0       64.49       68.93      6.62 o
   8   4   0       71.51       73.66      7.20 o
   9   4   0        7.61        3.53      2.18 o
  10   4   0       16.37        6.51      2.54 o
   1   5   0       18.47       19.33      2.41 o
   2   5   0       36.83       30.82      4.34 o
   3   5   0       13.99       12.83      1.63 o
   4   5   0       13.66       12.14      1.59 o
   5   5   0       21.18       22.06      2.56 o
   6   5   0       91.70       72.34      5.23 o
   7   5   0       18.30       23.11      4.32 o
   8   5   0        3.78        0.32      2.03 o
   9   5   0       13.96       17.50      4.40 o
   0   6   0      121.85      133.13      9.18 o
   1   6   0        7.68        9.62      2.68 o
   2   6   0       13.33       10.81      2.10 o
   3   6   0       31.61       26.91      3.03 o
   4   6   0       38.12       35.93      3.46 o
   5   6   0       83.71       92.28      5.39 o
   6   6   0       64.23       74.75      7.63 o
   7   6   0       11.55       11.57      3.34 o
   8   6   0       17.37       15.43      4.25 o
   1   7   0        0.04       -1.71      1.64 o
   2   7   0        1.92       -0.10      1.47 o
   3   7   0       47.56       46.53      4.30 o
   4   7   0       77.28       66.61      7.01 o
   5   7   0      134.57      139.81     10.34 o
   6   7   0       85.27       90.88      8.85 o
   7   7   0        2.30        6.09      3.58 o
   0   8   0       19.26       29.86      5.53 o
   1   8   0       13.97       18.40      3.24 o
   2   8   0        5.31        7.01      2.36 o
   3   8   0        7.53        8.92      3.45 o
   4   8   0       13.15        9.35      3.40 o
  -1  -6   1       72.42       68.44      4.94 o
   0  -6   1       10.57       13.65      2.57 o
   1  -6   1        5.24        4.36      1.65 o
   2  -6   1       55.55       64.42      5.86 o
   3  -6   1       69.15       81.92      7.04 o
   4  -6   1       22.97       23.38      4.14 o
   5  -6   1       18.10       23.03      4.55 o
  -6  -5   1       48.61       50.76      4.97 o
  -5  -5   1       57.16       55.84      4.89 o
  -4  -5   1        3.23        2.64      1.29 o
  -3  -5   1        5.26        4.92      1.62 o
  -2  -5   1       32.74       30.93      3.29 o
  -1  -5   1      114.19      120.87      4.23 o
   0  -5   1      156.83      149.12      4.42 o
   1  -5   1      104.35      105.92      3.45 o
   2  -5   1        9.64        7.34      0.94 o
   3  -5   1       28.81       29.34      1.94 o
   4  -5   1       10.49       17.39      3.52 o
   5  -5   1      116.10      102.05      8.47 o
 -10  -4   1       13.47       16.00      4.09 o
  -4  -4   1       11.40       12.19      2.25 o
  -3  -4   1       37.84       34.19      2.41 o
  -2  -4   1       73.76       72.33      3.21 o
  -1  -4   1       39.83       36.06      2.13 o
   0  -4   1      179.45      190.92      6.48 o
   1  -4   1       40.82       39.94      1.90 o
   2  -4   1       39.49       38.64      1.96 o
   3  -4   1       13.20       10.21      1.27 o
   4  -4   1       13.89       15.23      3.03 o
   5  -4   1       20.68       20.66      4.00 o
 -10  -3   1      142.72      140.21     10.66 o
  -9  -3   1       19.33       14.55      3.73 o
  -2  -3   1      101.81      103.66      2.78 o
  -1  -3   1      525.62      528.02      8.09 o
   0  -3   1      435.80      457.43      5.65 o
   1  -3   1       49.94       48.05      2.39 o
   2  -3   1      213.67      220.36      4.69 o
   3  -3   1       83.19      100.04      6.34 o
   4  -3   1       55.65       52.69      5.13 o
   5  -3   1       42.66       42.82      5.10 o
  10  -3   1        8.97        9.57      3.14 o
 -11  -2   1       73.95       80.60      8.68 o
 -10  -2   1       10.63       15.54      3.79 o
  -9  -2   1       39.41       35.05      5.21 o
  -8  -2   1       93.97       84.61      7.04 o
  -2  -2   1      740.91      748.06      9.26 o
  -1  -2   1      431.42      431.56      5.37 o
   0  -2   1      573.69      557.86      5.52 o
   1  -2   1      547.71      512.34      8.33 o
   2  -2   1      133.12      126.29      3.13 o
   3  -2   1      731.30      753.98     17.52 o
   4  -2   1      970.09      994.12     19.23 o
   5  -2   1        5.90        5.59      2.30 o
   9  -2   1        5.41        3.64      2.60 o
  10  -2   1       45.67       34.42      5.62 o
 -11  -1   1        1.57        1.09      2.46 o
 -10  -1   1        7.46       -0.06      2.39 o
  -9  -1   1        8.12        9.87      3.27 o
  -8  -1   1       54.39       48.31      5.43 o
  -7  -1   1       32.86       28.26      3.88 o
  -6  -1   1      126.11      131.04      4.46 o
  -5  -1   1      327.70      349.73     11.27 o
  -4  -1   1       51.00       53.57      3.14 o
  -3  -1   1       63.92       58.57      3.56 o
  -2  -1   1     1821.07     1743.78     24.18 o
  -1  -1   1      820.15      732.21     11.98 o
   0  -1   1      931.37      831.71     11.46 o
   1  -1   1     3094.09     2954.12     20.60 o
   2  -1   1     6051.81     5780.62     39.81 o
   3  -1   1     1483.91     1522.59     17.76 o
   4  -1   1       75.17       75.99      5.39 o
   7  -1   1      144.66      147.72      8.84 o
   8  -1   1      125.06      119.55      8.43 o
   9  -1   1        7.85        6.97      2.76 o
  10  -1   1        7.08        6.35      2.92 o
  11  -1   1       11.50       17.17      4.53 o
 -11   0   1        0.02       -4.10      2.75 o
 -10   0   1        0.53       -0.70      2.18 o
  -9   0   1       26.64       23.99      4.26 o
  -8   0   1        9.31        7.55      2.45 o
  -7   0   1       18.40       15.91      1.45 o
  -6   0   1        1.90        1.81      0.68 o
  -5   0   1       60.53       64.87      3.69 o
  -4   0   1       34.69       30.57      2.69 o
  -3   0   1       82.84       84.77      2.06 o
  -2   0   1      130.54      129.89      2.89 o
   1   0   1      455.50      439.24      8.11 o
   2   0   1    14486.89    14399.53    161.87 o
   3   0   1     2602.01     2726.00     27.31 o
   5   0   1      231.06      228.35      9.08 o
   6   0   1        2.61        0.18      1.51 o
   7   0   1       64.60       63.51      5.85 o
   8   0   1      347.20      324.35     14.23 o
   9   0   1       49.45       49.66      5.98 o
  10   0   1        1.38       -0.03      1.86 o
  11   0   1        1.90        4.68      2.99 o
 -11   1   1        1.56        1.10      2.21 o
 -10   1   1        7.48        5.75      2.76 o
  -9   1   1        8.11        7.42      2.84 o
  -8   1   1       54.37       62.63      6.10 o
  -7   1   1       32.96       24.76      4.13 o
  -6   1   1      126.34      139.07      7.60 o
  -5   1   1      327.76      352.63     11.29 o
  -4   1   1       51.12       61.66      4.11 o
  -3   1   1       63.84       62.40      2.02 o
  -2   1   1     1820.88     1719.81     24.50 o
  -1   1   1      819.90      734.62      6.53 o
   1   1   1     3095.71     2965.96     21.04 o
   2   1   1     6051.50     5806.85     49.18 o
   3   1   1     1483.32     1540.07     17.69 o
   4   1   1       75.18       78.88      4.78 o
   5   1   1       71.51       80.42      5.43 o
   6   1   1      173.77      157.14      8.30 o
   7   1   1      144.75      135.89      8.32 o
   8   1   1      124.99      118.95      8.40 o
   9   1   1        7.87       10.00      3.13 o
  10   1   1        7.11        1.95      2.48 o
  11   1   1       11.47       13.40      3.95 o
 -11   2   1       73.99       72.84      8.35 o
 -10   2   1       10.65       13.35      4.23 o
  -9   2   1       39.46       39.29      5.33 o
  -8   2   1       93.76       83.57      7.13 o
  -7   2   1       26.62       32.54      4.25 o
  -6   2   1       61.85       69.04      5.51 o
  -5   2   1       47.01       47.15      4.33 o
  -4   2   1      126.57      132.30      3.12 o
  -3   2   1      127.27      132.63      3.45 o
  -2   2   1      740.61      768.80      7.29 o
  -1   2   1      431.03      435.90      5.44 o
   0   2   1      573.79      546.04      5.73 o
   1   2   1      547.60      523.11      7.00 o
   2   2   1      133.38      125.55      4.75 o
   3   2   1      731.73      745.26     10.59 o
   4   2   1      969.86     1017.65     20.01 o
   5   2   1        5.86        3.07      1.46 o
   6   2   1      122.44      141.39      7.94 o
   7   2   1      127.13      146.89      8.81 o
   8   2   1        7.38        5.82      2.48 o
   9   2   1        5.41        2.37      2.05 o
  10   2   1       45.76       42.58      6.15 o
 -10   3   1      142.68      173.30     11.95 o
  -9   3   1       19.33       21.08      4.23 o
  -8   3   1       10.50       10.96      3.17 o
  -7   3   1       77.54       73.92      4.94 o
  -6   3   1       20.71       22.54      1.97 o
  -5   3   1       65.20       61.37      5.16 o
  -4   3   1       97.37      105.11      3.30 o
  -3   3   1      184.16      203.14      6.97 o
  -2   3   1      101.78      106.20      2.77 o
  -1   3   1      525.98      541.42      6.37 o
   0   3   1      435.80      445.93     13.36 o
   1   3   1       50.10       49.68      2.15 o
   2   3   1      213.51      223.95      6.45 o
   3   3   1       83.22       97.41      5.40 o
   4   3   1       55.71       51.05      4.42 o
   5   3   1       42.54       37.52      2.74 o
   6   3   1       87.53       89.22      4.31 o
   7   3   1       94.09       89.41      4.59 o
   8   3   1       64.97       63.16      4.13 o
   9   3   1        6.42        3.34      2.38 o
  10   3   1        9.00       13.05      4.68 o
 -10   4   1       13.47       20.81      4.59 o
  -9   4   1       12.79       10.87      3.37 o
  -8   4   1      136.54      138.92      9.98 o
  -7   4   1       13.26       11.18      3.05 o
  -6   4   1      346.76      341.04     10.24 o
  -5   4   1       55.54       50.34      2.67 o
  -4   4   1       11.39        8.01      1.74 o
  -3   4   1       37.75       34.58      2.21 o
  -2   4   1       73.94       71.36      2.55 o
  -1   4   1       39.80       37.81      3.45 o
   0   4   1      179.43      187.52      6.78 o
   1   4   1       40.82       39.86      4.19 o
   2   4   1       39.57       43.23      2.96 o
   3   4   1       13.16       14.60      2.49 o
   4   4   1       13.85       10.94      2.48 o
   5   4   1       20.69       19.12      3.26 o
   6   4   1       82.96       85.97      7.44 o
   7   4   1        8.17        6.48      1.70 o
   8   4   1        4.69        4.26      2.40 o
   9   4   1       10.80       16.77      4.15 o
  10   4   1       34.44       44.52      6.75 o
  -9   5   1       58.68       66.53      7.76 o
  -8   5   1       12.55       19.22      4.52 o
  -7   5   1       49.91       57.50      6.74 o
  -6   5   1       48.54       44.92      3.43 o
  -5   5   1       57.06       47.62      2.96 o
  -4   5   1        3.22        2.14      1.00 o
  -3   5   1        5.25        3.71      1.13 o
  -2   5   1       32.74       32.07      3.05 o
  -1   5   1      114.08      117.30      3.95 o
   0   5   1      157.12      167.44      6.56 o
   1   5   1      104.22      108.81      5.49 o
   2   5   1        9.62        9.07      2.63 o
   3   5   1       28.84       28.41      3.78 o
   4   5   1       10.47       11.15      2.73 o
   5   5   1      115.87      109.12      7.85 o
   6   5   1       61.18       59.18      6.14 o
   7   5   1       18.00       10.35      3.16 o
   8   5   1       17.93       13.83      3.70 o
   9   5   1       22.44       22.55      4.73 o
  -8   6   1        2.33        0.51      2.05 o
  -7   6   1        5.67        8.62      3.15 o
  -6   6   1       17.69       27.87      4.84 o
  -5   6   1       27.71       29.44      6.77 o
  -4   6   1      331.62      322.00     10.01 o
  -3   6   1      272.62      282.41     15.29 o
  -2   6   1      235.48      251.03      8.97 o
  -1   6   1       72.32       65.86      4.69 o
   0   6   1       10.61       13.38      2.37 o
   1   6   1        5.23        5.95      1.68 o
   2   6   1       55.57       54.65      4.28 o
   3   6   1       69.04       68.90      6.68 o
   4   6   1       22.99       24.85      2.90 o
   5   6   1       18.06       18.74      2.67 o
   6   6   1       11.78       10.41      3.16 o
   7   6   1        0.37        2.80      2.02 o
   8   6   1        0.40       -0.28      2.26 o
  -7   7   1       16.42       27.91      5.43 o
  -6   7   1       31.43       36.00      5.82 o
  -5   7   1       62.91       56.85      6.85 o
  -4   7   1      133.05      124.82     10.46 o
  -3   7   1       96.71      101.32      6.21 o
  -2   7   1       54.16       49.78      4.45 o
  -1   7   1       10.01       11.40      2.54 o
   0   7   1       17.00       16.39      4.88 o
   1   7   1       24.11       23.55      3.23 o
   2   7   1        6.31        5.90      2.78 o
   3   7   1       12.40        6.81      2.85 o
   4   7   1       14.26       18.43      4.16 o
   5   7   1       36.43       37.52      3.80 o
  -4   8   1        8.44       12.87      3.56 o
  -3   8   1       13.02       19.90      4.66 o
  -2   8   1        7.90       10.10      3.49 o
  -1   8   1       19.49       21.12      3.39 o
   0   8   1       12.84       17.96      3.65 o
   1   8   1       22.46       25.27      5.32 o
   2   8   1       15.79       21.38      4.63 o
   3   8   1        8.13        3.01      2.78 o
   4   8   1        5.44       10.90      3.89 o
   3  -7   2       16.83       15.30      3.93 o
   4  -7   2        9.30        4.40      2.62 o
   5  -7   2        9.20       10.89      3.85 o
  -2  -6   2      489.06      502.34     15.03 o
  -1  -6   2      339.52      335.85     12.35 o
   0  -6   2       31.68       37.93      4.30 o
   1  -6   2       31.65       22.84      3.64 o
   2  -6   2        5.98        5.57      2.12 o
   3  -6   2       18.11       16.91      3.81 o
   4  -6   2       22.09       28.96      4.81 o
   5  -6   2       93.06       96.23      9.10 o
   6  -6   2       33.68       35.28      6.04 o
 -10  -5   2       24.91       27.20      5.09 o
  -6  -5   2        8.56        5.39      2.14 o
  -5  -5   2        2.22        0.21      1.49 o
  -4  -5   2      146.72      129.65      7.41 o
  -3  -5   2       33.81       29.65      3.46 o
  -2  -5   2      273.24      275.50     10.24 o
  -1  -5   2      206.85      205.28      8.94 o
   0  -5   2       29.82       27.90      3.50 o
   1  -5   2       94.03       95.18      6.60 o
   2  -5   2      123.96      123.92      8.03 o
   3  -5   2        8.02        8.35      2.57 o
   4  -5   2       27.77       24.04      4.31 o
   5  -5   2        2.05        0.13      1.97 o
   6  -5   2        3.55        2.60      2.29 o
 -10  -4   2       15.86       14.20      4.16 o
  -9  -4   2       10.21       11.15      3.23 o
  -4  -4   2       43.68       36.09      3.82 o
  -3  -4   2      107.28      108.66      3.86 o
  -2  -4   2      111.97      102.40      5.83 o
  -1  -4   2       39.11       41.81      2.46 o
   0  -4   2       36.36       42.80      3.07 o
   1  -4   2      496.41      483.55     14.28 o
   2  -4   2       67.70       72.80      5.71 o
   3  -4   2      132.54      126.31      4.22 o
   4  -4   2       41.32       30.95      4.45 o
   5  -4   2       71.32       58.87      6.46 o
   6  -4   2      100.01      107.84      9.07 o
 -11  -3   2       22.18       21.97      4.73 o
 -10  -3   2       33.96       30.46      5.03 o
  -9  -3   2       14.27       13.51      3.34 o
  -8  -3   2       81.80       81.91      7.01 o
  -3  -3   2      223.48      219.60      4.80 o
  -2  -3   2      283.81      295.82      9.46 o
  -1  -3   2      464.73      497.36      8.20 o
   0  -3   2       15.01       14.93      2.52 o
   1  -3   2      557.79      605.62     11.70 o
   2  -3   2      123.67      126.07      6.15 o
   3  -3   2      114.24      121.10      3.86 o
   4  -3   2       27.16       26.61      2.14 o
   5  -3   2       52.24       55.98      6.15 o
   6  -3   2       33.45       30.13      4.68 o
  10  -3   2       22.21       17.51      4.32 o
 -11  -2   2       16.31       13.15      3.74 o
 -10  -2   2       46.37       46.12      6.11 o
  -9  -2   2      132.74      128.07      9.22 o
  -8  -2   2       11.44       10.41      2.83 o
  -7  -2   2       52.26       45.04      4.68 o
  -2  -2   2       12.00       12.75      1.85 o
  -1  -2   2      491.59      468.23      6.20 o
   0  -2   2      106.29      110.81      2.16 o
   1  -2   2      134.82      128.99      2.52 o
   2  -2   2       82.69       81.96      2.21 o
   3  -2   2       54.93       58.26      2.80 o
   4  -2   2      374.20      375.70     10.19 o
   5  -2   2      339.45      370.64     14.36 o
   6  -2   2      683.16      687.65     21.73 o
   9  -2   2        6.39       10.02      3.41 o
  10  -2   2       41.60       38.39      6.16 o
 -11  -1   2       17.67       12.87      3.76 o
 -10  -1   2       44.05       36.80      5.44 o
  -9  -1   2       52.74       48.20      5.63 o
  -8  -1   2      174.91      163.28      9.53 o
  -7  -1   2       56.78       51.23      5.10 o
  -6  -1   2      105.77      106.11      6.35 o
  -5  -1   2       55.35       48.50      3.95 o
  -4  -1   2      290.41      289.89      8.61 o
  -3  -1   2      118.55      116.21      3.37 o
  -2  -1   2      435.74      426.78      8.17 o
  -1  -1   2     1271.46     1163.51     12.74 o
   0  -1   2     1924.69     1770.94     17.76 o
   1  -1   2       45.75       45.50      1.72 o
   2  -1   2      588.22      577.06      8.66 o
   3  -1   2     1259.79     1283.34     16.20 o
   4  -1   2     2535.59     2603.84     42.34 o
   5  -1   2      401.99      402.63     14.30 o
   8  -1   2       31.55       25.41      4.45 o
   9  -1   2       32.41       26.91      4.73 o
  10  -1   2        8.79       19.99      4.28 o
 -11   0   2        1.09       -1.60      2.96 o
 -10   0   2        2.72        1.13      2.27 o
  -9   0   2       22.12       22.87      4.10 o
  -8   0   2        4.31        6.14      2.47 o
  -7   0   2      176.41      171.41      8.88 o
  -6   0   2       51.92       56.02      4.73 o
  -5   0   2        4.80        6.34      1.69 o
  -4   0   2       41.01       38.85      3.15 o
  -3   0   2       32.20       30.75      1.58 o
  -2   0   2      289.44      274.64      4.48 o
  -1   0   2      229.73      223.41      9.72 o
   0   0   2       18.13       18.42      1.48 o
   1   0   2      136.53      126.69      3.11 o
   2   0   2     1480.09     1487.51     29.92 o
   3   0   2      279.45      302.60      8.53 o
   4   0   2      118.93      143.97      7.18 o
   6   0   2       72.14       63.12      5.40 o
   7   0   2       23.06       24.94      3.75 o
   8   0   2       32.49       38.10      5.09 o
   9   0   2        0.11       -0.58      1.89 o
  10   0   2      280.58      295.56     15.68 o
 -11   1   2       17.64       18.49      4.33 o
 -10   1   2       44.08       40.62      5.71 o
  -9   1   2       52.64       48.73      5.75 o
  -8   1   2      175.25      168.11      9.86 o
  -7   1   2       56.61       67.66      5.79 o
  -6   1   2      105.79      113.72      6.89 o
  -5   1   2       55.36       59.97      4.66 o
  -4   1   2      290.56      285.16     11.30 o
  -3   1   2      118.59      114.73      5.14 o
  -2   1   2      436.13      418.22      9.45 o
  -1   1   2     1271.90     1140.98     17.87 o
   0   1   2     1924.41     1807.10     24.16 o
   1   1   2       45.77       44.59      1.64 o
   2   1   2      588.63      603.07      6.91 o
   3   1   2     1260.70     1283.17     21.46 o
   4   1   2     2535.67     2650.55     39.09 o
   5   1   2      401.61      397.39     12.54 o
   6   1   2       67.17       69.86      5.61 o
   7   1   2       62.74       72.25      6.28 o
   8   1   2       31.53       33.49      4.65 o
   9   1   2       32.46       33.74      5.17 o
  10   1   2        8.80        6.84      3.22 o
 -11   2   2       16.33       13.88      3.84 o
 -10   2   2       46.37       39.24      5.81 o
  -9   2   2      132.66      135.37      9.85 o
  -8   2   2       11.44       12.22      3.09 o
  -7   2   2       52.26       50.84      5.25 o
  -6   2   2       52.55       58.25      5.15 o
  -5   2   2       61.66       65.15      4.08 o
  -4   2   2       28.88       22.95      1.45 o
  -3   2   2       30.07       33.76      1.56 o
  -2   2   2       12.01       12.81      0.96 o
  -1   2   2      491.84      462.13      5.73 o
   0   2   2      106.08      113.79      5.06 o
   1   2   2      134.96      126.55      2.87 o
   2   2   2       82.83       78.02      2.86 o
   3   2   2       55.02       55.36      2.67 o
   4   2   2      374.27      375.75     11.23 o
   5   2   2      339.63      356.52     12.02 o
   6   2   2      683.19      706.49     19.03 o
   7   2   2      137.06      140.51      8.75 o
   8   2   2       45.97       46.48      5.46 o
   9   2   2        6.38        3.78      2.42 o
  10   2   2       41.56       43.89      6.17 o
 -10   3   2       34.02       32.42      5.48 o
  -9   3   2       14.28       18.52      4.02 o
  -8   3   2       81.79       93.87      7.82 o
  -7   3   2      109.73      113.88      8.16 o
  -6   3   2      118.35      109.51     10.94 o
  -5   3   2      192.56      196.86      7.96 o
  -4   3   2       13.61       13.29      1.62 o
  -3   3   2      223.46      232.53      4.95 o
  -2   3   2      284.04      305.15      5.37 o
  -1   3   2      465.04      480.66      6.37 o
   0   3   2       15.01       15.80      1.65 o
   1   3   2      558.05      577.95     12.41 o
   2   3   2      123.60      129.33      5.59 o
   3   3   2      114.46      113.84      4.21 o
   4   3   2       27.27       25.39      2.20 o
   5   3   2       52.22       45.75      3.04 o
   6   3   2       33.45       30.65      2.73 o
   7   3   2      112.81      109.91      5.34 o
   8   3   2       57.20       49.92      3.85 o
   9   3   2       50.73       46.18      6.11 o
  10   3   2       22.18       20.70      4.53 o
 -10   4   2       15.89       15.46      4.25 o
  -9   4   2       10.22        5.96      2.34 o
  -8   4   2       61.49       61.62      6.95 o
  -7   4   2       51.06       51.97      6.00 o
  -6   4   2      142.42      129.80      5.61 o
  -5   4   2       64.52       66.11      3.01 o
  -4   4   2       43.84       44.92      2.56 o
  -3   4   2      107.39      118.67      4.02 o
  -2   4   2      111.97      108.25      3.10 o
  -1   4   2       39.03       37.40      2.12 o
   0   4   2       36.40       42.95      4.25 o
   2   4   2       67.73       68.62      4.67 o
   3   4   2      132.43      123.81      6.79 o
   4   4   2       41.30       38.19      4.08 o
   5   4   2       71.41       65.47      4.00 o
   6   4   2       99.86       99.06      4.97 o
   7   4   2        8.28        6.46      2.55 o
   8   4   2       47.55       42.56      5.72 o
   9   4   2       56.07       60.81      7.12 o
  10   4   2       31.90       28.97      5.50 o
  -9   5   2        1.15       -4.23      2.82 o
  -8   5   2       13.53       17.16      4.21 o
  -7   5   2      251.50      254.95     13.93 o
  -6   5   2        8.54        1.43      1.65 o
  -5   5   2        2.23        1.09      0.92 o
  -4   5   2      146.59      147.08      5.07 o
  -3   5   2       33.72       31.79      2.74 o
  -2   5   2      272.97      266.06     11.20 o
  -1   5   2      207.04      201.52     12.58 o
   0   5   2       29.86       27.84      3.90 o
   2   5   2      124.12      126.87      7.11 o
   3   5   2        8.06        5.99      2.02 o
   4   5   2       27.68       28.28      3.89 o
   5   5   2        2.04        3.89      2.03 o
   6   5   2        3.54        2.02      1.94 o
   7   5   2        2.73        3.79      2.41 o
   8   5   2        7.35        4.58      2.78 o
   9   5   2        5.72       10.87      3.52 o
  -8   6   2        1.24        1.44      2.29 o
  -7   6   2        1.07       -1.64      1.90 o
  -6   6   2       10.91       13.36      2.74 o
  -5   6   2       80.01       70.77      3.91 o
  -4   6   2       72.40       64.53      4.62 o
  -3   6   2       49.31       53.87      4.18 o
  -2   6   2      489.07      502.34     12.78 o
  -1   6   2      339.51      350.38     10.59 o
   0   6   2       31.79       32.23      3.42 o
   1   6   2       31.72       35.32      5.14 o
   2   6   2        6.00        7.01      2.59 o
   4   6   2       22.13       19.92      3.99 o
   5   6   2       93.07      101.10      8.02 o
   6   6   2       33.69       38.08      5.30 o
   7   6   2       38.74       41.30      5.93 o
  -7   7   2        6.51        8.39      3.73 o
  -6   7   2        7.55        7.13      3.09 o
  -5   7   2       17.02        9.96      3.65 o
  -4   7   2       33.07       38.02      4.17 o
  -3   7   2      169.27      164.12      7.85 o
  -2   7   2       21.49       18.27      2.94 o
  -1   7   2       21.54       23.34      4.75 o
   0   7   2       33.00       35.65      5.51 o
   1   7   2        2.70        4.77      2.66 o
   2   7   2        0.17       -1.97      2.06 o
   3   7   2       16.87       19.89      4.28 o
   4   7   2        9.33        7.52      3.13 o
   5   7   2        9.19       17.14      4.12 o
  -1   8   2       20.26       27.74      5.63 o
   0   8   2        1.44       -0.49      2.74 o
   1   8   2        6.54        7.77      3.45 o
   2   8   2       18.97       34.98      6.07 o
   3   8   2       71.53       81.12      8.66 o
   4   8   2        3.92        7.12      3.02 o
   2  -7   3       21.59       21.11      4.12 o
   3  -7   3       15.68       23.83      4.47 o
   4  -7   3        3.51        3.44      2.42 o
   5  -7   3       21.23       25.32      5.55 o
   6  -7   3       18.17       23.39      5.58 o
  -4  -6   3       16.82       11.53      2.61 o
  -3  -6   3      118.39      109.29      7.28 o
  -2  -6   3      147.12      147.84      8.46 o
  -1  -6   3       75.50       71.73      6.05 o
   0  -6   3      293.08      291.76     12.76 o
   1  -6   3       85.40       82.36      6.98 o
   2  -6   3        3.37        2.99      1.83 o
   3  -6   3       18.31       13.71      3.67 o
   4  -6   3       31.78       36.01      5.50 o
   5  -6   3       13.43       11.50      3.74 o
   6  -6   3       17.31       25.72      5.41 o
 -10  -5   3        8.88       10.33      3.50 o
  -9  -5   3       26.84       27.86      4.70 o
  -7  -5   3        1.92        4.81      2.34 o
  -6  -5   3        8.21        9.88      2.82 o
  -5  -5   3       42.05       39.95      4.79 o
  -4  -5   3      119.25      122.75      7.62 o
  -3  -5   3       25.51       23.25      3.51 o
  -2  -5   3      251.55      259.38     10.77 o
  -1  -5   3      154.08      151.64      8.20 o
   0  -5   3      368.08      363.98     13.32 o
   1  -5   3      192.69      183.27      9.77 o
   2  -5   3      279.48      275.17     12.59 o
   3  -5   3        9.78        8.37      2.87 o
   4  -5   3       39.74       46.00      5.90 o
   5  -5   3        3.50        5.24      2.68 o
   6  -5   3       21.67       16.64      4.35 o
   7  -5   3       13.58       12.89      4.13 o
 -10  -4   3        5.36        1.63      2.52 o
  -9  -4   3        8.36        7.32      2.42 o
  -4  -4   3      157.92      175.72      8.85 o
  -3  -4   3       39.73       37.47      2.27 o
  -2  -4   3       11.50       10.99      2.25 o
  -1  -4   3       61.67       61.45      2.88 o
   0  -4   3        5.16        4.28      0.96 o
   1  -4   3      237.28      256.32      6.25 o
   2  -4   3       22.14       24.72      3.70 o
   3  -4   3      294.34      252.02     14.39 o
   4  -4   3      229.12      217.52     11.92 o
   5  -4   3       92.56       93.85      8.21 o
   6  -4   3       34.83       31.25      5.34 o
   7  -4   3        5.68        4.48      2.84 o
 -11  -3   3       32.24       19.53      4.50 o
 -10  -3   3       32.94       37.19      5.43 o
  -9  -3   3       59.86       56.87      6.24 o
  -8  -3   3       31.28       26.47      4.08 o
  -7  -3   3       74.28       69.72      5.97 o
  -3  -3   3      329.90      341.91     14.70 o
  -2  -3   3      108.15      119.30      6.30 o
  -1  -3   3       24.81       26.23      2.11 o
   0  -3   3      229.88      251.59      5.57 o
   1  -3   3      376.82      386.43      7.04 o
   2  -3   3        1.58        2.03      0.59 o
   3  -3   3      110.59      111.40      5.25 o
   4  -3   3       22.02       22.42      2.06 o
   5  -3   3      173.70      209.27     11.50 o
   6  -3   3      439.19      464.70     18.99 o
   7  -3   3       58.32       61.97      7.39 o
 -11  -2   3        6.14       13.00      3.83 o
 -10  -2   3       50.37       39.63      5.64 o
  -9  -2   3       28.56       28.47      4.55 o
  -8  -2   3       35.79       35.41      4.58 o
  -7  -2   3       26.72       28.28      3.76 o
  -6  -2   3       44.00       47.86      4.26 o
  -5  -2   3      130.39      137.60      6.42 o
  -3  -2   3      518.30      569.46     10.71 o
  -2  -2   3      261.41      296.12      5.93 o
  -1  -2   3       28.00       28.41      1.41 o
   0  -2   3       14.07       16.07      1.41 o
   1  -2   3      308.78      300.66      5.43 o
   2  -2   3       39.04       41.25      2.38 o
   3  -2   3       80.81       83.18      3.86 o
   4  -2   3       91.20      107.81      7.37 o
   5  -2   3      512.45      541.27     18.17 o
   6  -2   3      326.97      331.31     14.89 o
  10  -2   3        1.56       -0.20      2.25 o
 -11  -1   3       59.65       68.28      7.52 o
 -10  -1   3       82.34       94.53      8.39 o
  -9  -1   3       69.59       76.17      7.00 o
  -8  -1   3      309.44      311.54     13.22 o
  -7  -1   3       61.47       63.21      5.34 o
  -6  -1   3      214.70      224.32      9.29 o
  -5  -1   3      212.60      202.21      7.94 o
  -4  -1   3      208.60      207.71      7.04 o
  -3  -1   3      152.25      144.80      5.55 o
  -2  -1   3      968.87      913.45     19.24 o
  -1  -1   3      199.44      178.22      3.49 o
   0  -1   3      927.39      912.09     10.71 o
   1  -1   3      860.12      881.20     10.87 o
   2  -1   3       14.09       14.37      1.41 o
   3  -1   3      544.38      553.99      9.96 o
   4  -1   3      300.57      294.96     11.58 o
   5  -1   3      241.81      234.90     11.20 o
   6  -1   3       29.44       35.41      4.71 o
   8  -1   3      122.94      103.09      8.25 o
   9  -1   3        5.86        4.85      2.45 o
  10  -1   3       18.76       19.41      4.41 o
 -11   0   3        3.22        3.69      2.45 o
 -10   0   3       13.10       14.19      3.60 o
  -9   0   3       22.30       25.55      4.22 o
  -8   0   3      187.54      177.54      9.76 o
  -7   0   3       32.52       31.33      3.88 o
  -6   0   3      147.54      161.46      7.94 o
  -5   0   3        5.27        3.21      1.22 o
  -4   0   3       31.12       27.11      2.68 o
  -3   0   3       99.46       97.08      4.12 o
  -2   0   3     3704.93     3574.72     25.02 o
  -1   0   3     1478.42     1444.95     12.49 o
   0   0   3     2423.87     2410.94     22.83 o
   1   0   3     1144.96     1124.80     13.12 o
   2   0   3       53.72       46.66      2.44 o
   3   0   3      547.30      555.78     14.12 o
   4   0   3       53.42       61.86      4.92 o
   5   0   3        0.01       -0.23      1.49 o
   6   0   3        9.43        8.65      2.57 o
   7   0   3        5.79        3.51      2.20 o
   8   0   3        0.46        0.21      1.60 o
   9   0   3        0.48        3.84      2.29 o
  10   0   3       47.95       49.37      6.67 o
 -11   1   3       59.62       53.10      6.88 o
 -10   1   3       82.25       91.70      8.33 o
  -9   1   3       69.60       65.35      6.60 o
  -8   1   3      309.39      311.56     13.31 o
  -7   1   3       61.51       59.71      5.45 o
  -6   1   3      215.08      213.75      9.48 o
  -5   1   3      212.51      204.53      6.12 o
  -4   1   3      208.50      215.26      7.94 o
  -3   1   3      152.39      129.31      5.61 o
  -2   1   3      968.92      959.35     16.68 o
  -1   1   3      199.26      179.40      5.94 o
   0   1   3      927.87      913.09      8.90 o
   1   1   3      860.68      864.55     10.80 o
   2   1   3       14.19       14.83      2.88 o
   3   1   3      544.28      561.92      9.09 o
   4   1   3      300.55      315.98     10.06 o
   5   1   3      241.95      247.29      9.83 o
   6   1   3       29.44       28.46      3.75 o
   7   1   3       28.44       37.91      4.68 o
   8   1   3      122.91      109.93      8.36 o
   9   1   3        5.86        6.10      2.71 o
  10   1   3       18.76       19.69      4.29 o
 -11   2   3        6.13       14.35      4.17 o
 -10   2   3       50.35       43.13      6.00 o
  -9   2   3       28.61       25.63      4.43 o
  -8   2   3       35.75       33.44      4.65 o
  -7   2   3       26.61       33.85      4.41 o
  -6   2   3       44.12       45.79      2.91 o
  -5   2   3      130.27      133.24      4.74 o
  -4   2   3       69.25       78.64      3.53 o
  -3   2   3      517.79      553.15     14.41 o
  -2   2   3      261.13      277.24      9.30 o
  -1   2   3       28.06       26.94      2.76 o
   0   2   3       14.05       14.57      1.23 o
   1   2   3      308.61      291.61      4.08 o
   2   2   3       39.08       39.52      2.12 o
   3   2   3       80.98       79.42      4.39 o
   4   2   3       91.42      104.63      5.71 o
   5   2   3      512.91      524.62     14.94 o
   6   2   3      326.88      308.63     12.21 o
   7   2   3       39.24       41.63      4.85 o
   8   2   3       80.52       87.68      7.57 o
   9   2   3        1.30        2.24      2.26 o
  10   2   3        1.57       -4.73      3.15 o
 -10   3   3       32.95       28.53      5.25 o
  -9   3   3       59.87       62.34      6.91 o
  -8   3   3       31.33       33.34      4.89 o
  -7   3   3       74.31       71.31      6.48 o
  -6   3   3       56.28       56.77      3.65 o
  -5   3   3      122.31      127.89      5.24 o
  -4   3   3      495.88      496.58     21.74 o
  -3   3   3      329.87      343.60      7.82 o
  -2   3   3      108.24      116.69      4.29 o
  -1   3   3       24.79       27.91      1.78 o
   1   3   3      376.84      384.00      9.07 o
   2   3   3        1.60        1.89      1.28 o
   3   3   3      110.59      101.75      4.05 o
   4   3   3       22.00       22.78      2.12 o
   5   3   3      173.67      185.37      8.74 o
   6   3   3      439.34      431.76     10.59 o
   7   3   3       58.44       54.78      3.96 o
   8   3   3      147.50      130.66      7.98 o
   9   3   3      115.59      112.22      9.23 o
  10   3   3       13.96       17.04      4.51 o
 -10   4   3        5.36        9.27      3.25 o
  -9   4   3        8.37       13.29      3.75 o
  -8   4   3       21.10       13.64      3.76 o
  -7   4   3       54.55       54.45      4.13 o
  -6   4   3       67.37       68.37      4.48 o
  -5   4   3       54.09       59.01      4.01 o
  -4   4   3      157.82      169.59      7.35 o
  -3   4   3       39.79       44.17      3.36 o
  -2   4   3       11.43        9.41      1.61 o
  -1   4   3       61.57       54.32      2.63 o
   2   4   3       22.15       22.72      2.64 o
   3   4   3      294.50      291.67     10.25 o
   4   4   3      229.42      221.94      6.99 o
   5   4   3       92.48       88.37      6.99 o
   6   4   3       34.78       34.68      3.82 o
   7   4   3        5.69        7.01      1.70 o
   8   4   3       25.86       34.13      5.11 o
   9   4   3        1.93        2.86      2.56 o
  10   4   3       60.12       60.10      7.52 o
  -9   5   3       26.81       27.96      5.35 o
  -8   5   3       75.92       90.44      8.80 o
  -7   5   3        1.93        2.78      1.54 o
  -6   5   3        8.20        8.12      2.33 o
  -5   5   3       42.05       37.19      3.59 o
  -4   5   3      119.17      114.49      5.97 o
  -3   5   3       25.44       28.23      3.01 o
  -2   5   3      251.58      237.56     12.19 o
   2   5   3      279.71      272.25     10.25 o
   3   5   3        9.79       11.57      2.53 o
   4   5   3       39.74       38.56      4.36 o
   5   5   3        3.50        3.69      1.93 o
   6   5   3       21.66       18.21      3.58 o
   7   5   3       13.59       17.55      3.71 o
   8   5   3       39.30       49.00      6.24 o
   9   5   3        8.21       14.34      3.93 o
  -8   6   3        0.22        3.62      2.51 o
  -7   6   3        7.30        7.22      2.84 o
  -6   6   3        0.30       -2.74      1.88 o
  -5   6   3        3.83        4.01      1.74 o
  -4   6   3       16.85       19.48      3.97 o
  -3   6   3      118.32      120.11      9.22 o
  -2   6   3      146.98      142.21     10.14 o
  -1   6   3       75.44       82.07      7.77 o
   3   6   3       18.27       17.42      3.07 o
   4   6   3       31.87       27.92      3.99 o
  -7   7   3        1.56        1.16      2.32 o
  -6   7   3        3.36        5.81      2.20 o
  -5   7   3        1.54        7.38      3.33 o
  -4   7   3        7.49        8.25      3.32 o
  -3   7   3       26.27       17.76      4.22 o
  -2   7   3        0.13        4.02      2.44 o
  -1   7   3       35.94       36.74      5.77 o
   0   7   3      122.72      130.15     10.20 o
   1   7   3       45.78       51.23      6.70 o
   2   7   3       21.61       25.25      4.82 o
   3   7   3       15.66       17.97      4.36 o
   4   7   3        3.50        9.01      3.39 o
   5   7   3       21.25       25.94      4.83 o
  -1   8   3       18.58       17.78      4.60 o
   0   8   3        4.12        4.11      3.16 o
   1   8   3        1.24        7.56      3.37 o
   2   8   3        9.79        6.48      3.21 o
   3   8   3        0.61       -0.25      2.53 o
   4   8   3        3.61       11.53      3.99 o
   0  -7   4       63.11       62.01      6.71 o
   1  -7   4        1.12        0.34      2.10 o
   2  -7   4       38.27       36.21      5.63 o
   3  -7   4       18.69       29.35      5.38 o
   4  -7   4       14.48       11.30      4.02 o
   5  -7   4       25.55       15.80      4.58 o
  -5  -6   4        4.82        5.74      2.60 o
  -4  -6   4        9.94        9.33      2.50 o
  -3  -6   4       35.49       25.40      3.89 o
  -2  -6   4      100.96      107.98      7.71 o
  -1  -6   4       54.42       49.03      5.43 o
   0  -6   4       51.56       51.59      5.57 o
   1  -6   4       36.28       36.33      5.04 o
   2  -6   4        0.34        0.32      1.86 o
   3  -6   4        3.55        0.16      1.69 o
   4  -6   4        3.80        0.85      2.15 o
   5  -6   4       34.58       36.72      6.09 o
   6  -6   4       12.65       14.26      4.70 o
 -10  -5   4        4.63        2.13      2.31 o
  -9  -5   4       40.51       36.75      5.16 o
  -8  -5   4       42.75       36.48      4.88 o
  -7  -5   4       34.65       40.90      5.44 o
  -6  -5   4        5.73        7.21      2.67 o
  -5  -5   4       79.87       73.45      6.62 o
  -4  -5   4        8.85        8.51      2.55 o
  -3  -5   4       34.54       30.64      4.22 o
  -2  -5   4      243.60      247.71     11.16 o
  -1  -5   4       84.83       86.43      6.66 o
   0  -5   4      114.96      104.64      7.60 o
   1  -5   4      362.85      372.95     14.81 o
   2  -5   4      261.38      259.83     12.90 o
   3  -5   4       41.37       36.02      5.30 o
   4  -5   4       87.61       80.60      8.08 o
   5  -5   4       86.52       95.71      9.04 o
   6  -5   4       23.74       25.25      5.18 o
   7  -5   4        0.06        1.09      2.62 o
 -11  -4   4        0.34       -1.78      2.49 o
 -10  -4   4        3.33        2.08      2.45 o
  -9  -4   4       12.99       12.82      2.99 o
  -8  -4   4       53.17       45.89      5.13 o
  -7  -4   4      111.66      106.09      7.10 o
  -5  -4   4       62.32       64.28      5.81 o
  -4  -4   4        1.01        2.71      1.77 o
  -3  -4   4      197.59      199.63      9.71 o
  -2  -4   4       13.53       12.97      1.82 o
  -1  -4   4       60.57       63.09      2.70 o
   0  -4   4      105.23      104.34      3.50 o
   1  -4   4       41.91       37.61      2.27 o
   2  -4   4      117.91      114.79      7.98 o
   3  -4   4      517.97      517.89     18.31 o
   4  -4   4      193.81      193.03     11.55 o
   5  -4   4       96.27       99.94      9.00 o
   6  -4   4        7.98        7.55      3.36 o
   7  -4   4       10.80       14.52      4.80 o
 -11  -3   4       31.11       36.18      5.68 o
 -10  -3   4       81.98       70.53      7.23 o
  -9  -3   4       49.95       52.39      5.94 o
  -8  -3   4      201.73      191.31     10.27 o
  -7  -3   4      147.20      141.37      8.04 o
  -6  -3   4       74.08       69.98      5.16 o
  -3  -3   4      349.33      347.04     12.32 o
  -2  -3   4      484.06      545.53     15.22 o
  -1  -3   4      434.67      440.20     10.01 o
   0  -3   4       25.22       22.96      1.32 o
   1  -3   4      127.99      130.65      3.73 o
   2  -3   4       19.62       16.24      2.06 o
   3  -3   4       87.42       93.64      3.52 o
   4  -3   4       60.95       57.17      3.25 o
   5  -3   4      318.57      329.23     15.27 o
   6  -3   4      177.74      171.50     11.50 o
   7  -3   4       22.60       14.28      4.06 o
 -11  -2   4        6.05        3.95      2.71 o
 -10  -2   4      154.94      159.33     10.71 o
  -9  -2   4      229.41      228.75     11.92 o
  -8  -2   4       82.81       84.66      6.69 o
  -7  -2   4       53.39       53.17      4.88 o
  -6  -2   4       25.17       28.47      3.35 o
  -5  -2   4       83.72       86.21      5.01 o
  -4  -2   4      192.58      192.43      6.66 o
  -3  -2   4       76.72       79.11      2.52 o
  -2  -2   4      702.60      739.75     16.98 o
  -1  -2   4      883.82      917.99     19.49 o
   0  -2   4      796.42      861.52     19.07 o
   1  -2   4       12.08       14.04      1.49 o
   2  -2   4       10.19       12.38      1.48 o
   3  -2   4      113.27      111.07      4.24 o
   4  -2   4       82.63       75.38      6.59 o
   5  -2   4      158.29      142.60      9.53 o
   6  -2   4        3.01        6.48      2.95 o
   7  -2   4      253.51      261.51     14.57 o
 -11  -1   4       36.20       31.52      5.32 o
 -10  -1   4       25.18       25.72      4.59 o
  -9  -1   4      147.38      140.04      9.20 o
  -8  -1   4       18.66       17.45      3.39 o
  -7  -1   4       41.70       38.87      4.19 o
  -6  -1   4       46.51       48.32      4.26 o
  -5  -1   4      343.75      351.12     10.35 o
  -4  -1   4       25.37       33.48      2.71 o
  -3  -1   4      157.16      157.90      5.08 o
  -2  -1   4      589.59      570.22      7.11 o
  -1  -1   4      124.18      127.50      3.57 o
   0  -1   4      897.71      922.95     11.86 o
   1  -1   4        0.29        1.71      0.78 o
   2  -1   4      585.36      612.67     10.09 o
   3  -1   4      680.42      688.78     18.02 o
   4  -1   4      317.06      324.65     12.66 o
   5  -1   4      211.24      224.64     11.16 o
   6  -1   4      100.41      102.10      8.16 o
   9  -1   4        4.61        3.71      2.70 o
  10  -1   4       17.98       20.85      4.75 o
 -11   0   4        1.01        1.09      1.98 o
 -10   0   4        7.87        5.81      2.35 o
  -9   0   4       46.87       46.97      5.78 o
  -8   0   4       27.20       29.56      4.20 o
  -7   0   4       76.86       76.01      5.91 o
  -6   0   4      653.32      701.33     17.52 o
  -5   0   4      601.85      604.05      8.09 o
  -4   0   4      125.62      140.36      5.95 o
  -3   0   4       52.65       58.22      2.71 o
  -2   0   4     2821.81     2783.41     21.23 o
  -1   0   4      642.30      638.28      8.60 o
   0   0   4      521.21      490.59      8.08 o
   1   0   4      158.52      157.72      4.46 o
   2   0   4      288.45      305.11      6.90 o
   3   0   4      603.59      639.91     16.14 o
   4   0   4       41.07       36.90      4.13 o
   5   0   4       25.96       25.83      3.66 o
   7   0   4        7.01        4.95      2.26 o
   8   0   4       47.10       45.35      5.69 o
   9   0   4        0.73       -0.76      2.08 o
  10   0   4        1.89        2.04      2.52 o
 -11   1   4       36.11       42.20      6.22 o
 -10   1   4       25.22       29.37      5.01 o
  -9   1   4      147.37      133.85      9.53 o
  -8   1   4       18.61       13.90      3.26 o
  -7   1   4       41.80       39.46      4.61 o
  -6   1   4       46.43       42.80      4.50 o
  -5   1   4      343.55      357.33     11.62 o
  -4   1   4       25.38       24.69      3.92 o
  -3   1   4      157.33      164.89      6.60 o
  -2   1   4      589.18      560.72     12.55 o
  -1   1   4      124.19      122.47      3.05 o
   0   1   4      897.40      924.32      9.86 o
   1   1   4        0.29        0.35      0.85 o
   2   1   4      585.30      589.36     13.05 o
   3   1   4      680.48      692.32     15.78 o
   4   1   4      317.11      317.34      7.57 o
   5   1   4      211.12      208.42      9.17 o
   6   1   4      100.52      108.87      7.19 o
   7   1   4       27.23       23.27      3.98 o
   8   1   4        4.02        6.44      2.43 o
   9   1   4        4.63       -1.87      2.35 o
  10   1   4       18.01       16.84      4.50 o
 -11   2   4        6.03        8.08      3.54 o
 -10   2   4      154.92      146.07     10.75 o
  -9   2   4      229.27      242.70     13.16 o
  -8   2   4       82.74       77.49      7.18 o
  -7   2   4       53.34       54.72      3.27 o
  -6   2   4       25.27       27.19      2.29 o
  -5   2   4       83.53       80.20      6.92 o
  -4   2   4      192.99      186.26      8.40 o
  -3   2   4       76.70       79.22      5.24 o
  -2   2   4      702.28      759.05     16.74 o
   0   2   4      796.29      881.38     10.72 o
   1   2   4       12.12       13.28      0.83 o
   2   2   4       10.25       12.40      1.00 o
   3   2   4      113.36      103.73      5.10 o
   4   2   4       82.68       80.03      5.07 o
   5   2   4      158.26      150.73      7.74 o
   6   2   4        2.98        2.40      1.68 o
   7   2   4      253.80      249.50     12.02 o
   8   2   4       11.06       13.80      3.37 o
   9   2   4       39.01       46.08      5.95 o
  10   2   4        2.63        1.44      2.05 o
 -10   3   4       82.01       91.57      8.74 o
  -9   3   4       49.98       55.11      6.61 o
  -8   3   4      201.81      210.05     11.90 o
  -7   3   4      147.06      143.51      8.78 o
  -6   3   4       74.01       75.58      4.28 o
  -5   3   4        4.61        5.33      1.45 o
  -4   3   4       71.78       77.11      6.06 o
  -3   3   4      349.02      361.37      8.17 o
  -2   3   4      484.02      537.58      9.25 o
  -1   3   4      434.87      441.84      8.21 o
   1   3   4      127.94      130.07      4.59 o
   2   3   4       19.64       15.46      1.52 o
   3   3   4       87.49       88.12      3.83 o
   4   3   4       60.78       57.48      4.92 o
   5   3   4      318.74      329.54     13.22 o
   6   3   4      177.91      173.56     12.36 o
   7   3   4       22.65       22.97      2.85 o
   8   3   4      153.95      132.06      9.01 o
   9   3   4       87.16       76.05      7.96 o
  10   3   4       21.14        5.26      2.85 o
 -10   4   4        3.36        4.16      2.57 o
  -9   4   4       13.03       14.49      3.96 o
  -8   4   4       53.08       63.96      7.10 o
  -7   4   4      111.75      102.66      5.64 o
  -6   4   4       92.43       99.93      5.45 o
  -5   4   4       62.46       65.70      7.18 o
  -4   4   4        1.01        1.43      1.35 o
  -3   4   4      197.58      210.68     10.54 o
  -2   4   4       13.57       14.52      1.75 o
  -1   4   4       60.46       51.86      2.10 o
   2   4   4      117.78      121.26      5.78 o
   3   4   4      518.17      536.47     14.04 o
   4   4   4      193.83      187.85      9.19 o
   5   4   4       96.36       98.91      5.02 o
   6   4   4        8.02        9.40      2.66 o
   7   4   4       10.73        9.42      1.94 o
   8   4   4       19.73       16.49      3.80 o
   9   4   4       27.10       32.48      5.33 o
  -9   5   4       40.40       48.00      6.96 o
  -8   5   4       42.84       51.31      6.78 o
  -7   5   4       34.57       39.81      3.89 o
  -6   5   4        5.76        5.68      2.09 o
  -5   5   4       79.94       70.87      7.43 o
  -4   5   4        8.86       10.05      3.58 o
  -3   5   4       34.48       41.73      5.24 o
   2   5   4      261.45      261.77      9.58 o
   3   5   4       41.34       36.87      3.89 o
   4   5   4       87.68       87.67      6.31 o
   5   5   4       86.56       88.09      6.91 o
   6   5   4       23.73       25.59      4.03 o
   7   5   4        0.06        0.78      1.82 o
  -8   6   4        2.30       12.41      4.18 o
  -7   6   4       35.17       39.33      4.20 o
  -6   6   4       37.52       36.92      4.08 o
  -5   6   4        4.82        3.18      1.64 o
  -4   6   4        9.93        9.15      2.85 o
  -3   6   4       35.52       30.71      4.87 o
  -2   6   4      100.97      102.33      8.75 o
  -6   7   4        5.73        3.54      2.84 o
  -5   7   4       13.38       14.55      4.21 o
  -4   7   4       15.97       12.22      3.86 o
  -3   7   4        6.21        7.75      3.08 o
  -2   7   4        1.09        1.84      2.14 o
  -1   7   4      138.05      136.13     10.97 o
   0   7   4       62.97       67.36      7.78 o
  -1  -7   5       16.11       20.79      4.24 o
   0  -7   5       30.58       33.87      5.28 o
   1  -7   5       36.33       44.75      6.06 o
   2  -7   5       59.08       71.77      7.98 o
   3  -7   5        0.16        0.22      2.86 o
   4  -7   5        3.22        5.22      2.94 o
   5  -7   5        7.74        8.83      3.85 o
  -6  -6   5        3.48        5.66      2.70 o
  -5  -6   5       16.75       22.41      4.12 o
  -4  -6   5        9.35        6.61      2.62 o
  -3  -6   5        5.92        9.06      2.67 o
  -2  -6   5        3.02        2.13      2.23 o
  -1  -6   5       27.55       29.93      4.69 o
   0  -6   5       11.69       11.74      3.14 o
   1  -6   5       37.17       41.27      5.65 o
   2  -6   5        3.63       -0.08      2.03 o
   3  -6   5       12.17       11.55      3.48 o
   4  -6   5       27.02       27.95      5.45 o
   5  -6   5        5.30       10.66      4.15 o
   6  -6   5       22.94       14.75      4.74 o
  -8  -5   5        6.58        1.99      2.52 o
  -7  -5   5       39.54       35.79      3.34 o
  -6  -5   5       28.69       27.15      4.45 o
  -5  -5   5        3.33        4.09      2.49 o
  -4  -5   5       43.00       43.93      5.25 o
  -3  -5   5        6.84       10.27      2.76 o
  -2  -5   5       97.95       89.85      7.09 o
  -1  -5   5       19.01       14.66      3.22 o
   0  -5   5       90.62       93.07      7.49 o
   1  -5   5       90.02       74.35      7.14 o
   2  -5   5       73.62       69.26      7.16 o
   3  -5   5       92.46      100.96      8.90 o
   4  -5   5      108.28      117.81     10.02 o
   5  -5   5       25.67       30.44      5.45 o
   6  -5   5        2.52        0.87      2.47 o
   7  -5   5       16.82       16.78      4.90 o
 -11  -4   5       10.20        5.70      2.91 o
 -10  -4   5        9.68        8.04      2.90 o
  -9  -4   5       32.13       26.35      4.72 o
  -8  -4   5        9.93        9.61      2.61 o
  -7  -4   5       20.06       14.46      2.81 o
  -6  -4   5      131.80      131.33      5.62 o
  -5  -4   5      172.47      172.29     10.06 o
  -4  -4   5      113.62      121.20      8.09 o
  -3  -4   5       87.74       90.19      6.97 o
  -2  -4   5       24.84       22.28      3.19 o
  -1  -4   5        4.40        4.40      0.64 o
   0  -4   5       12.21        9.16      1.39 o
   1  -4   5      143.67      149.05      4.32 o
   2  -4   5       34.78       38.59      5.00 o
   3  -4   5      181.12      190.72     11.29 o
   4  -4   5       24.35       18.69      4.24 o
   5  -4   5      180.73      195.59     12.71 o
   6  -4   5       74.53       65.68      7.90 o
   7  -4   5       24.12       27.60      5.76 o
   8  -4   5       17.83       21.82      5.61 o
 -11  -3   5       38.29       39.70      5.82 o
 -10  -3   5       14.96       13.90      3.66 o
  -9  -3   5       20.59       18.58      3.71 o
  -8  -3   5       20.76       14.78      3.21 o
  -7  -3   5      169.36      169.65      8.62 o
  -6  -3   5      535.12      515.93     14.34 o
  -5  -3   5      136.59      134.53      6.16 o
  -4  -3   5       78.96       84.14      2.79 o
  -3  -3   5       20.28       19.81      1.46 o
  -2  -3   5       25.41       25.30      1.54 o
  -1  -3   5      337.58      335.91     12.54 o
   0  -3   5        2.98        0.56      1.50 o
   1  -3   5      260.41      287.34     11.91 o
   2  -3   5      112.28      103.12      3.30 o
   3  -3   5       89.89       89.86      3.74 o
   4  -3   5      218.52      225.28     12.20 o
   5  -3   5      105.87      118.42      9.40 o
   6  -3   5       18.42       27.75      5.12 o
   7  -3   5       75.33       78.65      8.66 o
   8  -3   5      130.77      151.87     12.53 o
 -11  -2   5       15.10       11.92      3.55 o
 -10  -2   5      139.74      139.75      9.82 o
  -9  -2   5       46.71       37.29      4.96 o
  -8  -2   5      297.83      293.95     12.26 o
  -7  -2   5      395.52      376.46     13.03 o
  -6  -2   5       32.47       33.05      3.48 o
  -5  -2   5       36.60       39.11      3.29 o
  -4  -2   5      157.23      159.51      7.34 o
  -3  -2   5       42.98       41.30      5.00 o
  -2  -2   5      487.40      498.97     14.51 o
  -1  -2   5      374.38      423.94     13.38 o
   0  -2   5      241.86      256.39     10.21 o
   1  -2   5      686.71      760.91     12.09 o
   2  -2   5        8.04        9.15      1.30 o
   3  -2   5       20.04       20.08      2.00 o
   4  -2   5      107.70       96.43      7.59 o
   5  -2   5      216.07      216.49     12.03 o
   6  -2   5        4.30        8.66      3.17 o
   7  -2   5      151.63      157.71     11.57 o
 -11  -1   5       75.31       76.40      8.01 o
 -10  -1   5      242.59      246.07     13.08 o
  -9  -1   5       24.12       25.63      4.21 o
  -8  -1   5        8.17        9.84      2.70 o
  -7  -1   5      104.64      103.88      6.78 o
  -6  -1   5      303.17      334.68     11.13 o
  -5  -1   5       56.83       60.97      4.21 o
  -4  -1   5       76.27       83.89      4.25 o
  -3  -1   5     1098.28     1116.49     10.35 o
  -2  -1   5      818.94      834.79      9.25 o
  -1  -1   5       31.25       31.75      2.21 o
   0  -1   5      223.82      225.89      5.65 o
   1  -1   5      278.06      296.33      8.93 o
   2  -1   5      292.52      303.50      7.29 o
   3  -1   5       57.33       70.25      5.75 o
   4  -1   5      128.06      126.24      8.20 o
   5  -1   5      168.64      163.43      9.94 o
   6  -1   5      281.72      304.26     14.57 o
   7  -1   5       57.60       62.37      7.02 o
   9  -1   5       40.21       52.30      6.61 o
 -11   0   5       76.30       76.00      7.94 o
 -10   0   5        8.66       12.98      3.69 o
  -9   0   5      112.02       96.18      7.82 o
  -8   0   5       55.87       62.53      5.96 o
  -7   0   5       17.57       17.76      3.03 o
  -6   0   5       19.70       19.81      2.88 o
  -5   0   5        9.93        9.98      2.10 o
  -4   0   5     1580.95     1704.13     24.82 o
  -3   0   5      370.92      383.90      5.41 o
  -2   0   5        0.29        0.79      0.47 o
  -1   0   5       70.29       72.09      2.76 o
   0   0   5       97.94       95.18      3.68 o
   1   0   5       14.92       11.81      2.22 o
   2   0   5       17.57       18.35      2.66 o
   3   0   5      138.58      149.26      7.77 o
   4   0   5      376.26      386.90     13.73 o
   5   0   5       13.00       10.33      2.64 o
   6   0   5        3.58        2.27      1.85 o
   7   0   5        0.68       -0.89      1.73 o
   8   0   5       35.69       43.25      5.65 o
   9   0   5        0.15        1.50      2.29 o
 -11   1   5       75.43       89.88      8.79 o
 -10   1   5      242.49      246.88     13.55 o
  -9   1   5       24.09       27.18      4.44 o
  -8   1   5        8.13        4.73      2.22 o
  -7   1   5      104.64      100.65      5.93 o
  -6   1   5      303.15      307.61      8.59 o
  -5   1   5       56.97       62.21      2.19 o
  -4   1   5       76.17       94.89      5.50 o
  -3   1   5     1097.67     1132.94     13.43 o
  -2   1   5      819.06      818.04      9.90 o
  -1   1   5       31.27       33.43      1.98 o
   0   1   5      223.73      238.26      5.62 o
   1   1   5      277.83      289.31      8.60 o
   2   1   5      292.34      309.48      9.63 o
   3   1   5       57.37       67.88      4.79 o
   4   1   5      128.01      132.22      4.97 o
   5   1   5      168.60      186.02      6.45 o
   6   1   5      281.70      293.07     12.24 o
   7   1   5       57.52       59.14      5.94 o
   8   1   5       10.33        9.32      3.12 o
   9   1   5       40.28       50.40      6.39 o
  10   1   5       16.42       22.27      4.84 o
 -11   2   5       15.13       13.11      3.72 o
 -10   2   5      139.71      147.35     10.85 o
  -9   2   5       46.72       52.63      6.22 o
  -8   2   5      297.81      282.28     13.32 o
  -7   2   5      395.20      394.94      9.23 o
  -6   2   5       32.39       38.65      2.81 o
  -5   2   5       36.64       37.73      4.18 o
  -4   2   5      157.28      157.58      7.95 o
  -3   2   5       42.97       41.56      4.16 o
  -2   2   5      487.81      501.38     13.99 o
  -1   2   5      373.84      425.75      9.75 o
   0   2   5      241.75      262.45     15.14 o
   1   2   5      686.91      738.01      7.98 o
   2   2   5        8.02       10.70      1.02 o
   3   2   5       20.02       18.01      1.61 o
   4   2   5      107.91      112.93      6.16 o
   5   2   5      216.14      207.72      9.37 o
   6   2   5        4.27        5.81      2.23 o
   7   2   5      151.62      146.79      9.24 o
   8   2   5       13.61       10.08      2.99 o
   9   2   5       66.06       75.16      7.57 o
  10   2   5       36.81       32.24      5.59 o
 -10   3   5       14.97       17.52      4.30 o
  -9   3   5       20.63       23.57      4.64 o
  -8   3   5       20.76       21.46      3.41 o
  -7   3   5      169.39      179.19      7.70 o
  -6   3   5      535.12      564.36     12.48 o
  -5   3   5      136.36      135.60      8.50 o
  -4   3   5       78.85      104.94      7.12 o
  -3   3   5       20.21       23.31      3.50 o
  -1   3   5      337.65      334.50      7.45 o
   1   3   5      260.31      279.53      5.76 o
   2   3   5      112.13      112.61      4.01 o
   3   3   5       89.69       88.71      3.92 o
   4   3   5      218.56      224.26      6.90 o
   5   3   5      105.91       99.23      4.90 o
   6   3   5       18.37       24.29      4.98 o
   7   3   5       75.38       78.84      5.03 o
   8   3   5      130.94      137.98      7.64 o
   9   3   5       19.73       15.10      2.59 o
 -10   4   5        9.66       13.91      4.33 o
  -9   4   5       32.17       29.05      5.23 o
  -8   4   5        9.88       12.96      2.31 o
  -7   4   5       20.11       19.82      4.91 o
  -6   4   5      131.82      139.93      6.49 o
  -5   4   5      172.29      183.32      7.30 o
  -4   4   5      113.68      114.60      8.31 o
  -3   4   5       87.80       89.35      4.17 o
  -2   4   5       24.88       22.18      2.09 o
   2   4   5       34.79       32.25      2.86 o
   3   4   5      181.02      183.06      6.09 o
   4   4   5       24.33       23.78      2.41 o
   5   4   5      180.67      182.07      6.97 o
   6   4   5       74.63       73.31      4.69 o
   7   4   5       24.15       22.04      2.88 o
   8   4   5       17.79       16.25      2.61 o
  -9   5   5       30.14       29.49      5.54 o
  -8   5   5        6.59        5.41      1.83 o
  -7   5   5       39.50       33.55      3.75 o
  -6   5   5       28.66       25.97      3.26 o
  -5   5   5        3.32        5.57      1.90 o
  -4   5   5       43.14       46.78      4.00 o
   2   5   5       73.57       61.87      4.30 o
  -8   6   5        3.33        2.42      2.56 o
  -7   6   5        4.70        4.13      2.07 o
  -6   6   5        3.49        3.69      2.01 o
  -5   6   5       16.72       19.37      3.84 o
  -4   6   5        9.35        7.09      3.08 o
  -3   6   5        5.91        5.01      2.45 o
  -6   7   5        2.94       -4.27      2.85 o
  -5   7   5       18.60       21.08      4.80 o
  -4   7   5        6.06        5.45      2.63 o
  -3   7   5        1.29       -0.46      2.31 o
  -2   7   5        2.44        4.88      3.00 o
  -1   7   5       16.12       22.29      5.18 o
  -2  -7   6       22.94       20.70      4.52 o
  -1  -7   6       34.16       44.24      6.04 o
   0  -7   6       24.15       16.96      3.96 o
   1  -7   6        9.30       13.21      3.78 o
   2  -7   6       15.83       19.20      4.88 o
   3  -7   6       22.59       25.19      5.34 o
   4  -7   6        3.68        6.26      4.12 o
  -6  -6   6       39.25       35.61      5.58 o
  -5  -6   6        6.65        5.34      2.84 o
  -4  -6   6       15.10       16.23      4.04 o
  -3  -6   6        9.62        9.69      2.99 o
  -2  -6   6       17.06       18.17      4.00 o
  -1  -6   6       42.81       52.28      6.36 o
   0  -6   6       10.11       10.57      3.15 o
   1  -6   6        4.16        3.55      2.53 o
   2  -6   6        1.98        4.07      3.03 o
   3  -6   6        7.52       11.11      4.06 o
   4  -6   6       12.30       18.51      5.03 o
   5  -6   6        1.28       -3.64      3.04 o
  -9  -5   6        8.68        1.83      2.85 o
  -8  -5   6       60.16       72.07      7.92 o
  -7  -5   6        5.13        8.60      3.21 o
  -6  -5   6        0.88       -1.43      1.99 o
  -5  -5   6       14.17        8.47      3.00 o
  -4  -5   6       73.95       76.15      7.18 o
  -3  -5   6        4.69        9.45      3.02 o
  -2  -5   6       45.99       45.15      5.49 o
  -1  -5   6        7.11       10.81      3.17 o
   0  -5   6       17.48       16.74      3.62 o
   1  -5   6       88.98       71.65      7.21 o
   2  -5   6       22.86       24.95      4.70 o
   3  -5   6       28.55       25.53      4.93 o
   4  -5   6        2.77        5.83      2.90 o
   5  -5   6        6.55       10.22      4.17 o
   6  -5   6       28.11       25.43      6.02 o
 -10  -4   6       87.70       92.57      8.08 o
  -9  -4   6        5.22        8.68      2.64 o
  -8  -4   6       50.29       55.77      5.39 o
  -7  -4   6       18.81       17.30      2.85 o
  -6  -4   6       69.11       66.28      3.94 o
  -5  -4   6       58.67       57.91      4.90 o
  -4  -4   6      707.26      701.24     13.80 o
  -3  -4   6      151.32      127.93     13.40 o
  -2  -4   6       43.72       40.07      4.91 o
  -1  -4   6       68.82       65.18      6.24 o
   0  -4   6       15.71       12.03      3.03 o
   1  -4   6       25.82       27.41      4.53 o
   2  -4   6       65.28       62.70      6.70 o
   3  -4   6       84.28       89.39      8.21 o
   4  -4   6       90.11       98.94      8.97 o
   5  -4   6       68.61       71.24      8.09 o
   6  -4   6       19.76       14.45      4.61 o
   7  -4   6        2.56       -1.49      3.28 o
 -11  -3   6       10.85        5.45      2.61 o
 -10  -3   6       38.74       42.96      5.47 o
  -9  -3   6       54.25       54.76      5.84 o
  -8  -3   6       47.41       48.19      4.90 o
  -7  -3   6       91.91       84.43      6.00 o
  -6  -3   6      173.94      171.11      7.57 o
  -5  -3   6      251.86      249.11      5.14 o
  -4  -3   6      305.24      288.47      6.47 o
  -3  -3   6      116.51      107.85      6.38 o
  -2  -3   6      117.89      101.80      7.15 o
  -1  -3   6        8.29        9.29      2.64 o
   0  -3   6       83.56       82.59      6.66 o
   1  -3   6       12.27       14.59      3.20 o
   2  -3   6       54.21       51.49      2.65 o
   3  -3   6      111.12      120.80      8.86 o
   4  -3   6      269.96      301.65     14.80 o
   5  -3   6       81.98       78.26      8.24 o
   6  -3   6      112.73      116.74     10.23 o
   7  -3   6      163.04      167.09     13.10 o
   8  -3   6       64.69       66.20      8.72 o
 -12  -2   6        8.25        5.57      2.86 o
 -11  -2   6        7.60       10.30      3.53 o
 -10  -2   6        3.33       -1.17      1.99 o
  -9  -2   6       26.53       28.37      4.28 o
  -8  -2   6      457.50      456.55     15.54 o
  -7  -2   6       61.70       63.40      5.09 o
  -6  -2   6       10.18        8.39      1.84 o
  -5  -2   6      116.97      122.02      4.73 o
  -4  -2   6      128.10      117.50      4.70 o
  -3  -2   6       99.25      101.88      3.09 o
  -2  -2   6      482.23      503.28     15.53 o
  -1  -2   6      257.88      260.73     10.97 o
   0  -2   6       92.68       94.26      6.57 o
   1  -2   6      137.75      153.80      4.93 o
   2  -2   6       48.19       50.12      4.44 o
   3  -2   6      118.48      114.68      8.26 o
   4  -2   6       26.14       31.62      4.72 o
   5  -2   6       82.88       76.38      7.48 o
   6  -2   6       11.60       10.96      3.53 o
   7  -2   6       23.49       24.12      5.18 o
   8  -2   6      142.46      148.69     12.53 o
 -12  -1   6        8.62       11.39      4.09 o
 -11  -1   6        7.73        8.29      3.01 o
 -10  -1   6      115.21      136.57      9.61 o
  -9  -1   6       69.58       65.20      6.31 o
  -8  -1   6        1.99        1.86      1.63 o
  -7  -1   6       18.47       19.13      3.08 o
  -6  -1   6       21.32       23.12      3.07 o
  -5  -1   6      121.83      115.34      5.79 o
  -4  -1   6       74.04       77.08      4.11 o
  -3  -1   6      750.57      797.39     10.90 o
  -2  -1   6      189.61      207.72      9.07 o
  -1  -1   6      341.29      327.15     11.44 o
   0  -1   6      109.92      111.62      5.93 o
   1  -1   6       77.64       86.98      3.91 o
   2  -1   6      323.05      345.26     12.75 o
   3  -1   6      126.37      132.66      8.25 o
   4  -1   6      179.03      198.10     10.67 o
   5  -1   6        9.36       11.08      3.27 o
   6  -1   6        0.78        5.06      2.99 o
   7  -1   6       24.19       17.02      4.28 o
   9  -1   6        8.77        6.88      3.24 o
 -11   0   6       35.71       33.67      5.48 o
 -10   0   6       43.75       43.02      5.68 o
  -9   0   6      135.79      126.92      8.94 o
  -8   0   6       44.52       37.36      4.66 o
  -7   0   6        5.28        4.48      0.71 o
  -6   0   6       14.87       15.35      1.59 o
  -5   0   6        5.34        5.39      0.94 o
  -4   0   6      665.49      705.24     10.45 o
  -3   0   6       14.00       13.65      1.32 o
  -2   0   6       10.84       13.49      0.98 o
  -1   0   6       57.57       56.73      3.99 o
   0   0   6        2.82        2.44      1.39 o
   1   0   6        0.26        0.39      1.28 o
   2   0   6        0.39        2.24      1.58 o
   3   0   6       91.17       88.90      6.36 o
   4   0   6      128.37      140.95      8.63 o
   5   0   6       65.58       74.54      6.73 o
   6   0   6      135.32      140.18      9.72 o
   7   0   6       32.88       28.58      4.35 o
   8   0   6       40.55       38.30      5.42 o
   9   0   6       20.82       35.61      5.51 o
 -11   1   6        7.78       11.29      3.96 o
 -10   1   6      115.24      130.87     10.06 o
  -9   1   6       69.59       71.40      6.95 o
  -8   1   6        1.99        3.86      2.24 o
  -7   1   6       18.45       15.85      1.99 o
  -6   1   6       21.28       17.50      2.90 o
  -5   1   6      121.69      124.59      7.01 o
  -4   1   6       74.05       72.20      6.44 o
  -3   1   6      750.76      787.60     10.77 o
  -2   1   6      189.43      193.69      3.70 o
  -1   1   6      340.82      341.00      8.48 o
   0   1   6      109.67      110.05      5.36 o
   1   1   6       77.62       83.66      4.92 o
   2   1   6      322.90      339.21     10.89 o
   3   1   6      126.34      120.69      6.93 o
   4   1   6      178.95      184.22      9.14 o
   5   1   6        9.37        9.87      3.22 o
   6   1   6        0.78        3.14      1.95 o
   7   1   6       24.16       23.53      3.99 o
   8   1   6       85.62       85.09      7.85 o
   9   1   6        8.77        8.06      3.34 o
 -11   2   6        7.56        4.13      2.73 o
 -10   2   6        3.30        2.58      2.31 o
  -9   2   6       26.60       29.74      4.90 o
  -8   2   6      457.52      483.76     10.68 o
  -7   2   6       61.64       66.48      3.78 o
  -6   2   6       10.16        7.65      2.34 o
  -5   2   6      116.81      124.36      7.62 o
  -4   2   6      127.99      135.70      7.61 o
  -3   2   6       99.28      101.17      6.34 o
  -1   2   6      257.88      260.48      6.37 o
   0   2   6       92.73       93.05      3.92 o
   1   2   6      137.57      149.13      3.27 o
   2   2   6       48.08       52.88      2.20 o
   3   2   6      118.62      123.19      4.28 o
   4   2   6       26.12       23.39      2.15 o
   5   2   6       82.90       87.43      6.22 o
   6   2   6       11.64       10.85      2.53 o
   7   2   6       23.56       29.13      4.30 o
   8   2   6      142.33      148.73     10.14 o
   9   2   6       67.61       68.51      7.45 o
 -10   3   6       38.79       30.60      5.69 o
  -9   3   6       54.27       55.45      6.93 o
  -8   3   6       47.48       36.77      4.23 o
  -7   3   6       92.07       96.46      5.12 o
  -6   3   6      173.91      175.73     10.36 o
  -5   3   6      251.69      239.09     11.61 o
  -4   3   6      305.19      274.63     12.26 o
  -3   3   6      116.39      110.80      7.31 o
  -1   3   6        8.35        9.64      1.36 o
   0   3   6       83.43       81.14      3.20 o
   1   3   6       12.29       13.80      0.88 o
   2   3   6       54.26       48.15      6.12 o
   3   3   6      111.05      108.99      4.45 o
   4   3   6      269.74      279.86      7.97 o
   5   3   6       81.91       79.39      4.51 o
   6   3   6      112.63      120.63      7.55 o
   7   3   6      163.13      183.33      7.87 o
   8   3   6       64.71       63.01      6.53 o
   9   3   6       10.94       12.08      3.81 o
 -10   4   6       87.86      105.06     10.21 o
  -9   4   6        5.17       10.57      3.49 o
  -8   4   6       50.24       50.80      4.18 o
  -7   4   6       18.79       15.58      3.91 o
  -6   4   6       69.15       64.90     11.04 o
  -5   4   6       58.76       55.09      6.47 o
  -2   4   6       43.66       40.03      2.73 o
   2   4   6       65.16       63.64      3.80 o
   3   4   6       84.35       84.25      5.23 o
   4   4   6       90.06       92.39      4.67 o
   5   4   6       68.66       60.46      6.94 o
   6   4   6       19.73       15.84      2.54 o
   7   4   6        2.56        3.88      2.54 o
   8   4   6        1.48       -1.26      1.86 o
  -9   5   6        8.66        7.03      3.26 o
  -8   5   6       60.21       62.11      5.07 o
  -7   5   6        5.09        6.12      1.85 o
  -6   5   6        0.90       -1.86      3.26 o
  -5   5   6       14.19        9.55      2.20 o
   6   5   6       28.20       31.00      5.39 o
   7   5   6       23.23       33.75      5.63 o
  -8   6   6        8.44        8.87      3.23 o
  -7   6   6       26.62       37.52      4.33 o
  -6   6   6       39.27       46.11      4.61 o
  -5   6   6        6.66        8.93      3.24 o
  -4   6   6       15.06       14.33      3.72 o
  -5   7   6        5.31        5.83      3.39 o
  -4   7   6        1.41        0.19      2.07 o
  -3   7   6       13.89       18.73      4.43 o
  -3  -7   7       33.24       37.98      5.81 o
  -2  -7   7       39.00       46.40      6.32 o
  -1  -7   7       15.18       13.66      3.99 o
   0  -7   7       22.88       21.79      4.96 o
   1  -7   7       22.63       26.88      5.35 o
   2  -7   7       25.40       24.05      5.33 o
   3  -7   7       11.27        7.42      3.83 o
  -7  -6   7      112.94      138.26     11.17 o
  -6  -6   7       42.55       58.54      7.08 o
  -5  -6   7       12.76       10.66      3.51 o
  -4  -6   7       26.48       25.60      4.73 o
  -3  -6   7       22.74       29.70      5.10 o
  -2  -6   7        6.09        4.12      2.25 o
  -1  -6   7       20.40       17.67      3.95 o
   0  -6   7        1.48        4.75      2.92 o
   1  -6   7       10.02        8.98      3.60 o
   2  -6   7       79.62       87.60      9.11 o
   3  -6   7        6.77        8.62      3.38 o
   4  -6   7       15.55       15.03      5.01 o
 -10  -5   7       44.02       46.58      7.28 o
  -9  -5   7       63.17       78.23      8.97 o
  -8  -5   7       13.88       21.90      5.02 o
  -7  -5   7        7.74        5.46      2.82 o
  -6  -5   7       17.60       18.13      4.19 o
  -5  -5   7       87.43       91.70      8.35 o
  -4  -5   7       83.43       82.32      7.80 o
  -3  -5   7       72.27       77.37      7.50 o
  -2  -5   7       70.72       77.05      7.39 o
  -1  -5   7       69.03       64.53      6.88 o
   0  -5   7       83.71       85.65      8.06 o
   1  -5   7        7.27        5.38      2.65 o
   2  -5   7        7.95        6.35      2.95 o
   3  -5   7        4.95        0.92      2.40 o
   4  -5   7       13.14        6.70      3.48 o
   5  -5   7        7.19       11.61      4.17 o
   6  -5   7       29.51       28.09      6.01 o
  -7  -4   7       32.24       37.38      5.84 o
  -6  -4   7       74.75       69.50      7.25 o
  -5  -4   7       88.69       91.81      8.05 o
  -4  -4   7      262.13      237.05     12.53 o
  -3  -4   7      522.65      510.94     18.74 o
  -2  -4   7      349.27      354.86     15.24 o
  -1  -4   7      196.98      203.69     11.38 o
   0  -4   7       37.00       40.94      5.35 o
   1  -4   7      117.99      108.84      8.64 o
   2  -4   7       54.47       56.70      6.47 o
   3  -4   7       33.02       36.29      5.73 o
   4  -4   7       15.02       16.86      4.44 o
   5  -4   7       49.65       48.57      6.99 o
   6  -4   7       20.74       34.41      6.35 o
   7  -4   7        1.88        0.27      2.93 o
 -11  -3   7       18.73       17.20      3.97 o
 -10  -3   7        3.27        5.94      2.84 o
  -9  -3   7      178.74      165.67      9.75 o
  -8  -3   7      218.05      215.32     10.12 o
  -7  -3   7       57.92       50.65      4.53 o
  -6  -3   7      161.59      156.93      7.00 o
  -5  -3   7      338.11      330.54      7.77 o
  -4  -3   7       86.42       79.92      5.07 o
  -3  -3   7       56.08       49.14      5.49 o
  -2  -3   7       33.26       34.67      4.62 o
  -1  -3   7        7.81        6.51      2.44 o
   0  -3   7       22.45       15.91      3.29 o
   1  -3   7        7.62        8.62      2.83 o
   2  -3   7       25.16       15.90      3.67 o
   3  -3   7      294.34      309.42     14.89 o
   4  -3   7       78.74       69.56      7.40 o
   5  -3   7       59.52       52.90      6.95 o
   6  -3   7       11.88        3.15      2.68 o
   7  -3   7       23.65       27.03      5.94 o
 -12  -2   7        6.95        8.50      3.36 o
 -11  -2   7       41.45       39.76      5.76 o
 -10  -2   7       13.46       12.94      3.36 o
  -9  -2   7      118.94      117.62      8.19 o
  -8  -2   7      126.00      134.26      8.08 o
  -7  -2   7       31.00       28.84      3.57 o
  -6  -2   7      163.19      164.07      7.33 o
  -5  -2   7       42.72       40.35      3.22 o
  -4  -2   7        7.20        7.82      1.30 o
  -3  -2   7       35.95       33.22      1.74 o
  -2  -2   7      103.80       90.24      6.84 o
  -1  -2   7      341.41      356.82     13.76 o
   0  -2   7      360.42      351.76     13.59 o
   1  -2   7      325.22      342.05      8.25 o
   2  -2   7       43.63       36.41      4.71 o
   3  -2   7      120.83      106.53      8.47 o
   4  -2   7      108.66      108.90      8.76 o
   5  -2   7       39.39       29.66      5.13 o
   6  -2   7       32.75       23.90      4.64 o
   7  -2   7       22.62       13.99      3.93 o
   8  -2   7       91.89      103.33     10.56 o
 -12  -1   7       10.63       10.06      3.40 o
 -11  -1   7        8.39        6.69      3.10 o
 -10  -1   7        4.74       11.34      3.46 o
  -9  -1   7       16.82       15.06      3.37 o
  -8  -1   7       15.32       15.92      3.18 o
  -7  -1   7       53.14       48.05      4.52 o
  -6  -1   7       60.12       50.40      4.39 o
  -5  -1   7       26.98       31.46      3.07 o
  -4  -1   7      158.62      160.15      6.20 o
  -3  -1   7      326.58      333.76      5.54 o
  -2  -1   7      482.03      505.29     15.62 o
  -1  -1   7      308.33      338.80     12.47 o
   0  -1   7       45.49       43.33      4.45 o
   1  -1   7      201.19      188.42      9.45 o
   2  -1   7       21.71       22.56      3.63 o
   3  -1   7      111.87      103.84      7.86 o
   4  -1   7       55.00       50.73      5.81 o
   5  -1   7       77.47       76.24      7.45 o
   6  -1   7        6.18        5.46      2.89 o
   7  -1   7        8.13        9.05      3.55 o
 -11   0   7        0.27       -2.89      2.52 o
 -10   0   7       82.93       77.64      7.78 o
  -9   0   7        2.88        2.43      1.81 o
  -8   0   7       25.48       30.00      4.42 o
  -7   0   7       11.66       15.78      2.88 o
  -6   0   7       22.62       24.94      2.03 o
  -5   0   7      111.50      110.91      4.03 o
  -4   0   7       19.43       19.76      2.52 o
  -3   0   7      209.20      211.34      3.98 o
  -2   0   7      400.27      443.34      6.96 o
  -1   0   7      106.85      118.70      4.19 o
   0   0   7       27.81       30.28      3.56 o
   1   0   7      118.11      123.70      7.14 o
   2   0   7       86.72       84.03      6.21 o
   3   0   7       17.12       16.49      3.12 o
   4   0   7       32.78       24.65      3.77 o
   5   0   7       79.11       73.06      6.89 o
   6   0   7      263.66      262.11     13.86 o
   7   0   7       22.15       20.68      2.87 o
   8   0   7        0.29       -0.16      2.02 o
   9   0   7        3.87        5.08      2.54 o
 -11   1   7        8.44       18.98      4.67 o
 -10   1   7        4.76        2.00      2.07 o
  -9   1   7       16.90       11.46      3.23 o
  -8   1   7       15.36       10.56      2.79 o
  -7   1   7       53.12       42.99      4.87 o
  -6   1   7       60.15       61.09      5.43 o
  -5   1   7       26.94       28.65      3.71 o
  -4   1   7      158.91      156.69      4.70 o
  -3   1   7      325.97      312.96      6.26 o
  -2   1   7      482.28      491.44      6.81 o
  -1   1   7      308.05      331.95      5.42 o
   0   1   7       45.55       40.74      5.44 o
   1   1   7      201.04      195.28      8.26 o
   2   1   7       21.65       17.53      2.68 o
   3   1   7      111.66      112.56      6.98 o
   4   1   7       54.93       53.28      5.23 o
   5   1   7       77.50       76.73      6.20 o
   6   1   7        6.17        4.99      1.52 o
   7   1   7        8.15       10.01      3.06 o
   8   1   7       10.33       10.42      3.43 o
   9   1   7        6.05        2.64      2.67 o
 -11   2   7       41.52       54.95      7.13 o
 -10   2   7       13.48       11.23      3.42 o
  -9   2   7      118.93      111.33      9.22 o
  -8   2   7      125.93      120.08      5.32 o
  -7   2   7       31.10       30.06      4.61 o
  -6   2   7      163.32      168.84      9.65 o
  -5   2   7       42.62       45.06      4.80 o
  -4   2   7        7.17       10.67      2.70 o
  -3   2   7       36.00       32.86      3.89 o
  -2   2   7      103.84       99.03      5.64 o
  -1   2   7      341.29      357.85      8.13 o
   0   2   7      360.38      319.56     13.08 o
   1   2   7      324.85      342.63      7.65 o
   2   2   7       43.56       43.40      2.96 o
   3   2   7      120.81      120.88      4.45 o
   4   2   7      108.73      114.55      5.95 o
   5   2   7       39.34       33.05      3.92 o
   6   2   7       32.71       23.05      3.75 o
   7   2   7       22.57       26.48      4.15 o
   8   2   7       91.87       93.58      8.28 o
   9   2   7       29.16       30.34      5.17 o
 -10   3   7        3.24        6.67      3.04 o
  -9   3   7      178.86      193.85     12.68 o
  -8   3   7      218.32      212.62      7.93 o
  -7   3   7       57.92       58.53      4.15 o
  -6   3   7      161.60      166.89     10.25 o
  -5   3   7      338.26      338.54     14.36 o
  -4   3   7       86.35       74.47      6.60 o
  -2   3   7       33.36       38.72      3.27 o
  -1   3   7        7.84        8.48      1.45 o
   0   3   7       22.48       22.25      3.46 o
   1   3   7        7.58        6.85      0.67 o
   2   3   7       25.26       23.46      1.44 o
   3   3   7      294.01      287.96      7.57 o
   4   3   7       78.71       81.80     10.96 o
   5   3   7       59.55       65.39      4.20 o
   6   3   7       11.89       11.15      2.23 o
   7   3   7       23.60       19.77      3.33 o
   8   3   7        0.66       -0.23      1.71 o
  -9   4   7      225.60      233.87     14.77 o
  -8   4   7        9.61       11.25      2.30 o
  -7   4   7       32.26       36.81      3.67 o
  -6   4   7       74.81       78.40      7.66 o
  -5   4   7       88.76       78.60      7.40 o
  -4   4   7      262.18      249.80     12.84 o
  -2   4   7      349.16      355.38      9.34 o
   2   4   7       54.48       48.72      5.83 o
   3   4   7       33.03       34.07      4.99 o
   4   4   7       15.04       12.42      3.39 o
   5   4   7       49.59       44.46      5.94 o
   6   4   7       20.71       22.05      4.56 o
   7   4   7        1.90        3.45      2.43 o
   8   4   7       11.35       10.62      3.43 o
  -8   5   7       13.86       16.24      2.89 o
  -7   5   7        7.77        2.77      1.50 o
  -6   5   7       17.59       24.14      4.61 o
  -5   5   7       87.51       82.32      8.21 o
   6   5   7       29.54       33.26      5.50 o
   7   5   7        0.45        0.87      1.79 o
  -8   6   7        2.19        2.94      2.72 o
  -7   6   7      113.07      120.01      7.52 o
  -6   6   7       42.57       46.47      4.70 o
  -5   6   7       12.70       13.05      3.69 o
  -5   7   7        5.62        6.73      3.59 o
  -4   7   7       18.15       25.05      5.34 o
  -4  -7   8       20.09       26.76      5.31 o
  -3  -7   8       28.34       35.16      5.88 o
  -2  -7   8        1.98        5.70      3.23 o
  -1  -7   8       15.10       22.98      5.10 o
   0  -7   8       26.72       34.28      6.07 o
   1  -7   8       27.67       40.82      6.73 o
   2  -7   8       12.07       16.58      4.94 o
  -8  -6   8       11.78       15.00      4.69 o
  -7  -6   8        0.71        4.11      2.85 o
  -6  -6   8        0.80        7.42      3.79 o
  -5  -6   8       62.13       70.48      8.04 o
  -4  -6   8       31.00       30.38      5.44 o
  -3  -6   8        9.84       14.34      4.02 o
  -2  -6   8       11.66       12.73      3.59 o
  -1  -6   8       14.21       12.58      3.81 o
   0  -6   8       41.29       48.59      6.78 o
   1  -6   8       27.04       35.41      6.07 o
   2  -6   8       29.07       33.44      6.28 o
   3  -6   8       80.39      116.87     11.26 o
  -9  -5   8       30.05       28.77      6.16 o
  -8  -5   8       11.84       11.51      4.34 o
  -7  -5   8       17.99       15.26      4.09 o
  -6  -5   8       31.78       27.84      5.00 o
  -5  -5   8       38.86       33.41      5.52 o
  -4  -5   8       57.03       59.38      7.01 o
  -3  -5   8        2.21        1.41      2.23 o
  -2  -5   8      299.06      285.77     14.89 o
  -1  -5   8      278.05      274.88     14.64 o
   0  -5   8      172.08      164.98     11.79 o
   1  -5   8       15.28       13.07      3.57 o
   2  -5   8       19.03       13.75      4.38 o
   3  -5   8        2.09        0.61      2.53 o
   4  -5   8        6.31        8.21      3.52 o
   5  -5   8       16.50       20.65      5.11 o
  -8  -4   8       74.62       72.95      8.35 o
  -7  -4   8       33.82       24.86      5.02 o
  -6  -4   8       19.60       16.52      3.87 o
  -5  -4   8      154.65      145.44     10.50 o
  -4  -4   8      105.80       93.12      8.25 o
  -3  -4   8      187.31      175.62     11.35 o
  -2  -4   8      379.57      407.72     17.13 o
  -1  -4   8      204.29      196.31     11.74 o
   0  -4   8       46.45       27.74      4.68 o
   1  -4   8       33.95       40.04      5.58 o
   2  -4   8      194.53      213.99     13.26 o
   3  -4   8       47.45       48.17      6.50 o
   4  -4   8      120.05      120.77     10.64 o
   5  -4   8        9.22        8.51      3.79 o
   6  -4   8       60.85       58.55      8.28 o
  -9  -3   8       82.64       82.07      6.77 o
  -8  -3   8       39.39       39.10      4.28 o
  -7  -3   8      210.73      216.24      8.97 o
  -6  -3   8      119.08      124.59      5.08 o
  -5  -3   8       54.55       61.41      3.10 o
  -4  -3   8      280.72      257.44     11.31 o
  -3  -3   8       81.74       66.70      6.65 o
  -2  -3   8       30.52       35.92      5.02 o
  -1  -3   8      108.90      105.09      8.19 o
   0  -3   8       64.09       49.22      5.76 o
   1  -3   8       43.15       39.89      5.51 o
   2  -3   8       17.35        7.10      2.85 o
   3  -3   8       88.26       90.47      8.49 o
   4  -3   8       36.31       33.51      5.49 o
   5  -3   8       28.26       33.55      5.97 o
   6  -3   8       17.69       17.01      4.88 o
   7  -3   8       13.56       12.28      4.37 o
 -12  -2   8       33.93       32.16      5.62 o
 -11  -2   8       10.20        7.24      2.98 o
 -10  -2   8        3.57        2.55      2.26 o
  -9  -2   8       72.14       78.61      6.66 o
  -8  -2   8       29.53       31.16      3.95 o
  -7  -2   8      371.12      362.27     12.21 o
  -6  -2   8      512.61      504.21     13.50 o
  -5  -2   8      300.39      300.06      9.20 o
  -4  -2   8       53.60       56.59      3.87 o
  -3  -2   8       94.66       86.98      7.19 o
  -2  -2   8      109.85      105.01      7.70 o
  -1  -2   8        7.93        6.36      2.38 o
   0  -2   8       18.02       16.71      3.44 o
   1  -2   8       66.16       66.97      6.47 o
   2  -2   8      473.05      472.91     18.01 o
   3  -2   8       29.34       23.01      4.17 o
   4  -2   8      101.27       97.45      8.72 o
   5  -2   8       39.91       35.54      5.87 o
   6  -2   8       37.15       46.02      6.59 o
   7  -2   8        3.37        2.94      2.36 o
 -12  -1   8        5.12        7.52      3.34 o
 -11  -1   8       96.98      111.30      9.27 o
 -10  -1   8       26.15       20.98      4.05 o
  -9  -1   8        8.69        6.10      2.53 o
  -8  -1   8       46.68       44.08      4.79 o
  -7  -1   8       22.84       22.37      3.27 o
  -6  -1   8       61.01       61.23      4.73 o
  -5  -1   8       31.92       34.91      3.24 o
  -4  -1   8       87.50       90.96      4.00 o
  -3  -1   8      184.51      187.77      5.87 o
  -2  -1   8       69.83       66.78      5.88 o
  -1  -1   8        2.30        3.33      1.93 o
   0  -1   8      192.84      187.39      9.79 o
   1  -1   8       31.70       28.62      4.04 o
   2  -1   8       79.80       81.48      7.02 o
   3  -1   8       49.24       44.73      5.47 o
   4  -1   8       31.10       26.41      4.53 o
   5  -1   8       20.22       17.31      3.87 o
   6  -1   8       21.82       18.29      4.28 o
   7  -1   8       29.94       24.40      5.09 o
   8  -1   8       21.15       34.84      6.07 o
 -11   0   8       21.95       20.93      4.72 o
 -10   0   8       81.09       85.02      7.81 o
  -9   0   8      185.02      188.22     10.88 o
  -8   0   8       11.57       10.60      2.65 o
  -7   0   8       25.23       23.12      3.53 o
  -6   0   8       12.73       13.66      2.59 o
  -5   0   8        1.43        3.66      1.60 o
  -4   0   8      137.52      145.30      6.92 o
  -3   0   8       13.89       14.02      1.49 o
  -2   0   8        7.10        5.24      0.89 o
  -1   0   8       13.50       14.31      2.78 o
   0   0   8      123.70      124.86      7.48 o
   1   0   8       93.61       93.37      6.60 o
   2   0   8       98.57       96.85      6.97 o
   3   0   8        2.63        3.86      1.68 o
   4   0   8       62.69       59.12      6.18 o
   5   0   8       15.06       14.08      3.76 o
   6   0   8        0.07        2.88      2.75 o
   7   0   8        8.70        5.65      2.39 o
   8   0   8       38.52       33.06      5.26 o
 -11   1   8       97.02       99.39      9.37 o
 -10   1   8       26.15       26.24      4.73 o
  -9   1   8        8.69        5.22      2.54 o
  -8   1   8       46.68       37.58      5.01 o
  -7   1   8       22.80       22.15      3.79 o
  -6   1   8       60.90       60.55      5.58 o
  -5   1   8       31.98       33.58      3.91 o
  -4   1   8       87.54       83.83      3.52 o
  -3   1   8      184.38      177.82      4.85 o
  -2   1   8       69.99       66.42      2.41 o
  -1   1   8        2.33        1.96      0.60 o
   0   1   8      192.69      196.53      6.47 o
   1   1   8       31.65       30.52      3.72 o
   2   1   8       79.65       75.56      5.81 o
   3   1   8       49.25       45.64      4.78 o
   4   1   8       31.07       28.26      4.19 o
   5   1   8       20.17       19.27      2.37 o
   6   1   8       21.77       25.19      3.51 o
   7   1   8       29.97       35.08      5.06 o
   8   1   8       21.16       19.56      4.36 o
   9   1   8       59.83       81.72      8.57 o
 -11   2   8       10.17        9.26      3.78 o
 -10   2   8        3.56        2.61      2.25 o
  -9   2   8       72.13       92.44      8.43 o
  -8   2   8       29.50       33.19      3.00 o
  -7   2   8      371.32      359.37     15.20 o
  -6   2   8      512.86      527.98     17.90 o
  -5   2   8      300.59      312.34     13.12 o
  -4   2   8       53.49       58.61      5.45 o
  -2   2   8      109.73      108.79      6.30 o
  -1   2   8        7.92        7.18      1.33 o
   0   2   8       18.02       17.32      0.82 o
   1   2   8       66.25       69.75      2.51 o
   2   2   8      473.09      487.84      7.96 o
   3   2   8       29.24       34.11      2.24 o
   4   2   8      101.19      109.09      4.83 o
   5   2   8       39.86       41.94      3.31 o
   6   2   8       37.14       37.21      4.55 o
   7   2   8        3.38        9.03      2.97 o
   8   2   8       11.13       16.61      3.78 o
 -10   3   8        9.80       16.87      4.62 o
  -9   3   8       82.69       98.47      9.28 o
  -8   3   8       39.35       40.66      3.72 o
  -7   3   8      210.81      203.19     12.21 o
  -6   3   8      119.25      115.98      8.89 o
  -5   3   8       54.52       55.37      6.14 o
  -4   3   8      280.77      275.26     12.72 o
  -2   3   8       30.49       29.97      3.14 o
  -1   3   8      109.08      112.34      5.52 o
   0   3   8       64.14       60.13      4.54 o
   1   3   8       43.21       41.89      3.57 o
   2   3   8       17.29       16.12      1.30 o
   3   3   8       88.18       88.71      7.52 o
   4   3   8       36.29       38.49      5.38 o
   5   3   8       28.20       34.22      5.40 o
   6   3   8       17.64       25.61      4.85 o
   7   3   8       13.59        8.27      3.19 o
   8   3   8       22.50       25.73      5.23 o
  -9   4   8       44.47       58.75      7.52 o
  -8   4   8       74.73       75.48      5.76 o
  -7   4   8       33.87       31.24      5.36 o
  -6   4   8       19.66       24.71      4.47 o
  -5   4   8      154.48      160.40     10.84 o
   2   4   8      194.41      189.97     11.84 o
   3   4   8       47.53       52.97      6.40 o
   4   4   8      120.01      111.14      9.52 o
   5   4   8        9.19        5.07      2.60 o
   6   4   8       60.84       53.81      6.99 o
   7   4   8        2.08        0.09      2.07 o
  -8   5   8       11.85       15.82      3.03 o
  -7   5   8       18.01       12.87      3.70 o
  -6   5   8       31.87       29.78      5.39 o
   5   5   8       16.53       17.14      4.32 o
   6   5   8       18.01       31.03      5.68 o
  -8   6   8       11.79       18.61      4.35 o
  -7   6   8        0.71        5.25      2.56 o
  -6   6   8        0.80        2.27      2.64 o
  -4  -7   9        3.85       15.16      4.35 o
  -3  -7   9       26.05       37.85      6.39 o
  -2  -7   9       60.39       67.21      8.38 o
  -1  -7   9       13.56       18.22      4.76 o
   0  -7   9       29.98       43.42      7.01 o
  -7  -6   9       18.55       22.06      5.07 o
  -6  -6   9       28.75       33.81      6.10 o
  -5  -6   9        7.05        7.11      3.37 o
  -4  -6   9        5.54        5.16      3.11 o
  -3  -6   9       25.87       18.65      4.52 o
  -2  -6   9       12.99       12.62      4.11 o
  -1  -6   9        8.40       14.54      4.23 o
   0  -6   9       30.90       23.72      5.11 o
   1  -6   9       43.57       43.59      6.87 o
   2  -6   9      105.89      127.74     11.94 o
  -9  -5   9       27.80       27.77      6.02 o
  -8  -5   9        3.68        3.69      3.18 o
  -7  -5   9       27.68       35.63      6.54 o
  -6  -5   9        7.72        5.29      3.03 o
  -5  -5   9        7.89       10.30      3.66 o
  -4  -5   9        5.09        2.80      2.07 o
  -3  -5   9      107.38       92.64      8.90 o
  -2  -5   9       93.31       83.88      8.42 o
  -1  -5   9       82.69       97.59      9.06 o
   0  -5   9      197.93      199.77     13.29 o
   1  -5   9      252.30      270.08     15.71 o
   2  -5   9       62.17       66.07      8.43 o
   3  -5   9       14.57       12.32      4.26 o
   4  -5   9       17.18       19.71      5.16 o
  -9  -4   9       30.73       30.00      6.19 o
  -8  -4   9       31.00       20.13      5.02 o
  -7  -4   9       31.65       23.25      5.20 o
  -6  -4   9       63.15       61.43      7.59 o
  -5  -4   9       89.94      101.67      9.16 o
  -4  -4   9       44.18       37.52      5.67 o
  -3  -4   9       64.15       47.51      6.34 o
  -2  -4   9        6.24        2.01      2.76 o
  -1  -4   9      216.71      211.37     12.78 o
   0  -4   9       86.21       84.69      8.25 o
   1  -4   9        5.84        2.74      2.47 o
   2  -4   9        7.08        2.82      2.75 o
   3  -4   9       14.03        8.89      3.72 o
   4  -4   9       74.64       73.93      8.80 o
   5  -4   9       24.02       20.29      4.83 o
  -7  -3   9      139.64      142.90     11.23 o
  -6  -3   9      206.84      207.05     13.01 o
  -5  -3   9       22.77       17.63      4.25 o
  -4  -3   9       40.18       46.67      6.07 o
  -3  -3   9       30.36       28.58      4.86 o
  -2  -3   9        9.63        9.22      3.03 o
  -1  -3   9       84.05       74.43      7.34 o
   0  -3   9       28.38       25.03      4.49 o
   1  -3   9       82.68       69.17      7.27 o
   2  -3   9      254.79      235.10     13.66 o
   3  -3   9       68.11       67.88      7.97 o
   4  -3   9       36.46       39.76      6.35 o
   5  -3   9       77.02       72.84      8.66 o
   6  -3   9        8.41        6.66      3.50 o
 -10  -2   9        3.88        5.21      2.28 o
  -9  -2   9       11.67       16.17      3.26 o
  -8  -2   9       38.85       36.87      4.28 o
  -7  -2   9        3.15        1.98      1.52 o
  -6  -2   9      145.12      147.15      5.77 o
  -5  -2   9      337.83      330.92      8.10 o
  -4  -2   9      917.25      912.99     10.61 o
  -3  -2   9      249.92      242.30     12.55 o
  -2  -2   9       13.29       14.41      3.24 o
  -1  -2   9       78.53       79.87      7.15 o
   0  -2   9       73.62       73.56      6.99 o
   1  -2   9       10.76        8.00      2.60 o
   2  -2   9      129.12      128.85      9.61 o
   3  -2   9       15.27       11.87      3.38 o
   4  -2   9       34.51       28.31      5.24 o
   5  -2   9       41.38       32.82      5.82 o
   6  -2   9       22.95       23.49      5.07 o
   7  -2   9       45.95       52.42      7.63 o
 -12  -1   9       77.29       77.34      8.38 o
 -11  -1   9       20.50       19.63      4.32 o
 -10  -1   9       19.57       19.18      3.94 o
  -9  -1   9       14.33       14.78      3.35 o
  -8  -1   9      119.64      111.23      7.52 o
  -7  -1   9       83.29       78.46      5.92 o
  -6  -1   9       74.59       80.31      5.48 o
  -5  -1   9      334.35      319.37      8.50 o
  -4  -1   9      201.77      205.17      4.93 o
  -3  -1   9       83.12       80.59      4.17 o
  -2  -1   9      131.31      128.51      8.62 o
  -1  -1   9       68.46       62.36      6.14 o
   0  -1   9       17.58       14.79      3.30 o
   1  -1   9        2.71        3.53      1.84 o
   2  -1   9        0.86       -0.38      1.74 o
   3  -1   9       28.17       28.14      4.74 o
   4  -1   9       23.65       19.21      4.26 o
   5  -1   9       17.98       17.67      4.35 o
   6  -1   9       13.93       20.67      4.63 o
   7  -1   9        6.99        7.87      3.36 o
 -11   0   9      143.27      151.99     11.15 o
 -10   0   9       98.47       91.98      8.25 o
  -9   0   9       10.21        6.83      2.49 o
  -8   0   9      243.70      249.79     12.02 o
  -7   0   9       46.32       35.37      4.36 o
  -6   0   9       40.04       43.67      4.49 o
  -5   0   9       15.60       19.06      2.90 o
  -4   0   9        0.11       -0.23      1.27 o
  -3   0   9       49.24       51.59      5.66 o
  -2   0   9        3.17        3.30      1.17 o
  -1   0   9       71.86       73.05      6.24 o
   0   0   9       40.22       39.91      4.63 o
   1   0   9        3.47        2.16      1.66 o
   2   0   9       32.34       32.94      4.34 o
   3   0   9        0.25       -0.12      1.69 o
   4   0   9      128.48      123.37      9.23 o
   5   0   9        8.34       10.62      3.33 o
   6   0   9       42.29       57.67      7.04 o
   7   0   9        2.05        2.39      1.73 o
   8   0   9        9.35       14.26      3.99 o
 -11   1   9       20.49       18.35      4.32 o
 -10   1   9       19.54       27.99      4.99 o
  -9   1   9       14.39       13.87      3.72 o
  -8   1   9      119.65      112.82      8.55 o
  -7   1   9       83.25       79.39      6.91 o
  -6   1   9       74.53       73.21      6.30 o
  -5   1   9      334.29      340.23     12.96 o
  -4   1   9      201.79      185.96      5.43 o
  -3   1   9       83.16       80.76      5.38 o
  -2   1   9      131.26      128.85      4.75 o
  -1   1   9       68.40       64.34      2.64 o
   0   1   9       17.55       14.31      1.41 o
   1   1   9        2.73        3.20      1.60 o
   2   1   9        0.85       -0.78      1.92 o
   3   1   9       28.10       23.64      3.76 o
   4   1   9       23.61       22.92      3.89 o
   5   1   9       18.01       14.57      2.20 o
   6   1   9       13.93       13.03      2.23 o
   7   1   9        6.98        8.96      2.92 o
   8   1   9       15.29       17.43      3.97 o
 -11   2   9       14.44       13.92      4.28 o
 -10   2   9        3.87        6.33      3.09 o
  -9   2   9       11.70       18.03      4.07 o
  -8   2   9       38.77       38.13      5.44 o
  -7   2   9        3.12        6.03      2.50 o
  -6   2   9      144.99      146.44      9.58 o
  -5   2   9      337.87      319.57     13.64 o
  -4   2   9      917.87      924.35     23.60 o
  -3   2   9      249.95      247.41     10.81 o
  -2   2   9       13.27       15.97      2.74 o
  -1   2   9       78.55       78.68      4.92 o
   0   2   9       73.68       72.32      4.00 o
   1   2   9       10.69       10.71      1.11 o
   2   2   9      129.26      133.09      4.13 o
   3   2   9       15.25       16.22      1.67 o
   4   2   9       34.56       38.33      3.04 o
   5   2   9       41.34       44.02      3.51 o
 -10   3   9       22.26       26.11      5.40 o
  -9   3   9        2.09        0.78      2.28 o
  -8   3   9       39.38       46.96      6.36 o
  -7   3   9      139.70      162.72     11.06 o
  -6   3   9      207.00      219.46     12.50 o
  -5   3   9       22.81       25.25      4.55 o
  -3   3   9       30.30       25.27      3.46 o
  -2   3   9        9.66        6.35      1.92 o
  -1   3   9       84.10       80.54      5.01 o
   0   3   9       28.43       28.55      2.47 o
   1   3   9       82.63       72.91      3.90 o
   2   3   9      255.05      255.02     13.73 o
   3   3   9       68.01       75.80      7.64 o
   4   3   9       36.46       41.69      5.85 o
   5   3   9       76.94       77.43      8.18 o
   6   3   9        8.41       12.72      3.88 o
   7   3   9        7.77        3.19      2.66 o
  -9   4   9       30.74       34.40      6.25 o
  -8   4   9       30.99       35.52      4.84 o
  -7   4   9       31.62       43.48      6.16 o
  -6   4   9       63.15       62.37      7.16 o
   2   4   9        7.10        8.85      3.23 o
   3   4   9       14.02       11.22      3.73 o
   4   4   9       74.70       72.49      8.06 o
   5   4   9       24.05       27.64      5.31 o
   6   4   9       56.61       54.31      7.40 o
  -8   5   9        3.67        4.94      2.69 o
  -7   5   9       27.68       28.16      4.30 o
   5   5   9       11.61       15.25      4.54 o
  -8   6   9        2.59        6.86      3.11 o
  -7   6   9       18.53       22.08      5.14 o
  -6   6   9       28.69       29.86      5.58 o
  -6  -6  10        4.28        3.21      3.37 o
  -5  -6  10       26.66       19.09      5.15 o
  -4  -6  10        1.01       -0.12      2.74 o
  -3  -6  10       13.15       11.23      3.98 o
  -2  -6  10        6.89        5.36      3.25 o
  -1  -6  10        6.74        2.04      2.66 o
   0  -6  10        5.95        0.91      3.12 o
   1  -6  10       60.62       74.92      9.32 o
  -8  -5  10       21.40       18.89      5.07 o
  -7  -5  10        0.51        2.60      2.70 o
  -6  -5  10       60.60       62.57      8.01 o
  -5  -5  10        3.11        8.53      3.55 o
  -4  -5  10        0.73       -2.60      2.49 o
  -3  -5  10       17.44       22.97      5.06 o
  -2  -5  10        6.62        7.53      3.66 o
  -1  -5  10       40.05       36.49      6.16 o
   0  -5  10       64.03       50.21      7.49 o
   1  -5  10       76.63       76.48      8.92 o
   2  -5  10       62.24       55.22      7.95 o
   3  -5  10       47.08       43.98      7.42 o
  -9  -4  10       19.21       19.15      5.38 o
  -8  -4  10       20.54       18.80      5.13 o
  -7  -4  10        1.76        0.62      2.31 o
  -6  -4  10        2.92        1.64      2.32 o
  -5  -4  10       36.78       32.10      5.72 o
  -4  -4  10        3.79        1.83      2.63 o
  -3  -4  10        9.58        5.74      3.34 o
  -2  -4  10       36.99       32.15      5.45 o
  -1  -4  10       27.45       20.64      4.54 o
   0  -4  10        5.18       -0.42      2.28 o
   1  -4  10       66.91       62.37      7.69 o
   2  -4  10        5.54        5.76      3.22 o
   3  -4  10       66.99       72.57      8.79 o
   4  -4  10        2.85        6.19      2.44 o
  -9  -3  10       22.33       31.10      6.20 o
  -8  -3  10       24.96       17.36      4.81 o
  -7  -3  10       29.37       31.60      5.68 o
  -6  -3  10       43.45       50.11      6.77 o
  -5  -3  10       97.70       95.49      8.98 o
  -4  -3  10        5.10        5.85      2.94 o
  -3  -3  10       20.58       29.56      5.17 o
  -2  -3  10       28.14       28.44      4.99 o
  -1  -3  10       66.29       63.61      7.14 o
   0  -3  10       45.32       32.67      5.17 o
   1  -3  10       81.26       62.11      7.22 o
   2  -3  10      133.66      146.04     11.17 o
   3  -3  10       47.83       43.86      6.83 o
   4  -3  10       77.91       68.81      8.34 o
   5  -3  10        2.35        0.95      2.80 o
  -7  -2  10       22.06       14.72      3.93 o
  -6  -2  10       80.63       75.01      7.90 o
  -5  -2  10       65.35       60.11      7.08 o
  -4  -2  10       71.82       71.83      3.94 o
  -3  -2  10      160.91      139.61     10.02 o
  -2  -2  10       66.31       64.97      7.06 o
  -1  -2  10       22.78       29.84      4.71 o
   0  -2  10       41.50       42.10      5.54 o
   1  -2  10       31.47       26.68      4.56 o
   2  -2  10      118.84      107.84      9.26 o
   3  -2  10       11.31       10.15      3.52 o
   4  -2  10        9.85       11.31      4.14 o
   5  -2  10        7.57        8.83      3.49 o
   6  -2  10        7.50        9.09      3.88 o
 -11  -1  10       36.86       43.84      5.90 o
 -10  -1  10       41.14       54.65      6.29 o
  -9  -1  10       24.22       25.94      4.29 o
  -8  -1  10       28.93       33.43      4.23 o
  -7  -1  10       25.97       23.49      3.42 o
  -6  -1  10      146.01      142.54      6.11 o
  -5  -1  10      257.19      256.68      7.78 o
  -4  -1  10      333.88      324.12      8.89 o
  -3  -1  10      673.50      687.60     13.62 o
  -2  -1  10      270.44      256.43     13.03 o
  -1  -1  10      222.18      217.09     11.79 o
   0  -1  10       20.32       25.36      4.23 o
   1  -1  10       19.26       18.24      3.91 o
   2  -1  10       30.91       32.77      5.05 o
   3  -1  10       24.87       34.15      5.30 o
   4  -1  10       20.40        6.95      3.00 o
   5  -1  10        6.56        7.19      3.57 o
   6  -1  10        0.15       -2.04      2.68 o
   7  -1  10       11.87       17.72      4.84 o
 -11   0  10        8.61       12.96      3.95 o
 -10   0  10        4.53        2.92      1.92 o
  -9   0  10        9.49       14.37      3.47 o
  -8   0  10       25.93       26.67      4.18 o
  -7   0  10      128.63      113.93      7.75 o
  -6   0  10       31.30       27.88      3.77 o
  -5   0  10        2.45        1.88      1.59 o
  -4   0  10       11.48       16.28      3.46 o
  -3   0  10       32.91       32.21      2.92 o
  -2   0  10      137.79      142.91      6.10 o
  -1   0  10      132.28      137.06     16.38 o
   0   0  10       93.74       95.70      7.41 o
   1   0  10      266.10      268.54     12.70 o
   2   0  10       56.88       52.46      5.97 o
   3   0  10        0.10       -1.89      2.33 o
   4   0  10        5.32        2.39      1.99 o
   5   0  10        9.75        4.54      2.73 o
   6   0  10       23.23       26.58      4.92 o
   7   0  10        3.49        0.95      5.09 o
 -11   1  10       36.82       38.20      6.25 o
 -10   1  10       41.11       40.17      5.74 o
  -9   1  10       24.26       24.40      4.67 o
  -8   1  10       28.93       20.79      4.04 o
  -7   1  10       26.02       18.86      3.64 o
  -6   1  10      145.87      136.91      8.71 o
  -5   1  10      257.18      257.21     11.50 o
  -4   1  10      333.55      335.69     14.25 o
  -3   1  10      673.78      660.55     25.92 o
  -2   1  10      270.51      258.72      8.38 o
  -1   1  10      222.29      222.98      8.77 o
   0   1  10       20.31       18.14      4.11 o
   1   1  10       19.25       17.94      3.39 o
   2   1  10       30.83       28.99      4.17 o
   3   1  10       24.90       21.38      3.91 o
   4   1  10       20.39       22.95      4.29 o
   5   1  10        6.56        6.62      1.74 o
   6   1  10        0.15        0.16      1.28 o
 -10   2  10       26.72       34.09      5.94 o
  -9   2  10        3.88        3.05      2.42 o
  -8   2  10        0.11       -4.08      2.72 o
  -7   2  10       22.15       21.14      4.08 o
  -6   2  10       80.65       75.53      7.17 o
  -5   2  10       65.39       79.63      6.90 o
  -4   2  10       71.78       75.35      6.44 o
  -3   2  10      160.98      148.77      8.62 o
  -2   2  10       66.45       55.88      3.87 o
  -1   2  10       22.80       21.56      2.58 o
   0   2  10       41.47       42.16      3.35 o
   1   2  10       31.43       32.94      3.04 o
   2   2  10      118.79      112.17      5.69 o
   3   2  10       11.37       13.31      2.25 o
   4   2  10        9.92        7.34      2.96 o
 -10   3  10       16.36       25.86      5.63 o
  -9   3  10       22.35       31.87      5.70 o
  -8   3  10       24.97       21.58      4.82 o
  -7   3  10       29.31       30.04      5.14 o
  -6   3  10       43.36       46.08      6.11 o
  -4   3  10        5.14        2.16      1.86 o
  -3   3  10       20.59       16.50      3.03 o
  -2   3  10       28.12       19.72      2.95 o
  -1   3  10       66.24       66.30      4.85 o
   0   3  10       45.27       39.48      5.62 o
   1   3  10       81.45       64.16      7.15 o
   2   3  10      133.63      149.72     10.86 o
   3   3  10       47.83       44.24      6.23 o
   4   3  10       77.91       67.69      7.78 o
   5   3  10        2.35        4.66      2.67 o
   6   3  10       86.75       99.91      9.93 o
  -8   4  10       20.47       26.71      5.36 o
  -7   4  10        1.74        2.95      2.55 o
  -6   4  10        2.91        1.68      2.43 o
   2   4  10        5.56        1.17      2.36 o
   3   4  10       67.07       73.41      8.28 o
   4   4  10        2.87        4.88      2.76 o
   5   4  10       29.37       26.84      5.50 o
  -8   5  10       21.40       23.25      4.66 o
  -7   5  10        0.51       -1.79      2.82 o
  -7   6  10        2.70        9.10      3.49 o
  -4  -6  11       11.96       10.61      4.24 o
  -3  -6  11        5.01        4.53      2.77 o
  -2  -6  11        0.34        0.39      2.59 o
  -7  -5  11        1.59        0.50      2.76 o
  -6  -5  11       56.59       51.23      7.63 o
  -5  -5  11        5.84        0.36      2.77 o
  -4  -5  11       23.39       28.26      5.66 o
  -3  -5  11        7.00       10.68      3.47 o
  -2  -5  11        4.19        1.28      2.60 o
  -1  -5  11       38.37       17.34      4.72 o
   0  -5  11       19.89       24.15      5.43 o
   1  -5  11        3.85        1.54      2.94 o
  -8  -4  11        2.73        9.43      4.27 o
  -7  -4  11        2.97        3.15      2.53 o
  -6  -4  11       16.57       17.50      4.61 o
  -5  -4  11       12.75       12.05      3.97 o
  -4  -4  11        1.35        0.09      2.38 o
  -3  -4  11       16.59       26.05      5.51 o
  -2  -4  11       27.34       19.48      4.67 o
  -1  -4  11       12.81       10.40      3.53 o
   0  -4  11       20.95       16.92      4.42 o
   1  -4  11       16.78        9.57      4.11 o
   2  -4  11       59.41       54.17      7.68 o
   3  -4  11        3.41        6.06      3.32 o
  -9  -3  11        6.24        9.96      4.36 o
  -8  -3  11       10.19       14.70      4.59 o
  -7  -3  11       17.39       18.52      5.08 o
  -6  -3  11       29.56       34.51      6.19 o
  -5  -3  11       20.89       18.97      4.50 o
  -4  -3  11       77.06       86.59      8.70 o
  -3  -3  11        7.23        8.70      3.64 o
  -2  -3  11       46.03       43.95      6.19 o
  -1  -3  11       64.34       59.14      7.06 o
   0  -3  11        7.52        2.88      2.44 o
   1  -3  11        0.34       -2.37      2.80 o
   2  -3  11       47.79       45.79      6.81 o
   3  -3  11       77.30       78.47      8.94 o
   4  -3  11       55.22       62.96      8.44 o
  -8  -2  11       21.66       12.66      4.08 o
  -7  -2  11        5.83        2.97      2.95 o
  -6  -2  11       36.35       40.10      6.33 o
  -5  -2  11      116.18      107.21      9.48 o
  -4  -2  11      203.28      193.15     14.15 o
  -3  -2  11      154.53      166.73     13.30 o
  -2  -2  11       64.24       52.37      6.69 o
  -1  -2  11        4.72        2.10      1.93 o
   0  -2  11        5.02        8.49      3.26 o
   1  -2  11       88.39       85.95      8.47 o
   2  -2  11       62.99       55.44      7.11 o
   3  -2  11       19.14       21.08      4.74 o
   4  -2  11       30.47       34.38      5.96 o
   5  -2  11       67.30       79.76      9.27 o
  -8  -1  11       79.39       85.94      6.87 o
  -7  -1  11       14.57        9.81      2.11 o
  -6  -1  11      196.63      196.65      7.40 o
  -5  -1  11      130.67      130.69     10.15 o
  -4  -1  11      103.74      103.59      5.25 o
  -3  -1  11       48.96       52.77      6.76 o
  -2  -1  11      231.58      225.36      8.25 o
  -1  -1  11      230.64      220.43     12.53 o
   0  -1  11      373.93      383.93     16.55 o
   1  -1  11      106.63      100.60      8.66 o
   2  -1  11       37.06       39.92      5.69 o
   3  -1  11      165.73      171.08     11.98 o
   4  -1  11       19.81       23.07      4.92 o
   5  -1  11       21.01       24.29      5.18 o
   6  -1  11       18.62       16.72      4.56 o
 -11   0  11       16.91       15.29      4.19 o
 -10   0  11        5.77        6.36      3.11 o
  -9   0  11       21.59       16.20      3.71 o
  -8   0  11       77.29       79.66      7.10 o
  -7   0  11        1.44        0.45      1.55 o
  -6   0  11       18.46       13.84      2.20 o
  -5   0  11        0.86        1.95      1.15 o
  -4   0  11       15.71       15.30      3.37 o
  -3   0  11      202.16      212.60      7.87 o
  -2   0  11       62.23       62.84      4.32 o
  -1   0  11      379.30      366.84     14.96 o
   0   0  11      374.88      384.04     15.80 o
   1   0  11      370.94      382.09     16.23 o
   2   0  11       74.20       76.21      7.40 o
   3   0  11       76.77       80.75      7.81 o
   4   0  11       92.30       85.26      8.35 o
   5   0  11        4.75        3.83      2.40 o
   6   0  11        5.77        8.96      3.47 o
   7   0  11        0.94       -3.53      2.69 o
 -11   1  11       18.66       19.68      4.64 o
 -10   1  11        8.03        6.87      3.18 o
  -9   1  11        2.68        3.04      1.96 o
  -8   1  11       79.35       85.03      7.67 o
  -7   1  11       14.66       13.45      3.18 o
  -6   1  11      196.67      198.68     10.75 o
  -5   1  11      130.59      126.56      9.54 o
  -4   1  11      103.72      117.85      8.69 o
  -3   1  11       48.90       43.64      3.72 o
  -2   1  11      231.46      226.91      8.74 o
  -1   1  11      230.75      220.18      8.14 o
   0   1  11      374.16      363.31     10.65 o
   1   1  11      106.61      100.38      5.69 o
   2   1  11       37.06       33.60      4.81 o
   3   1  11      165.62      172.53     10.87 o
   4   1  11       19.75       25.11      4.61 o
   5   1  11       21.08       22.11      4.48 o
 -10   2  11        3.33        3.31      2.56 o
  -9   2  11        5.02        5.34      2.94 o
  -8   2  11       21.69       18.44      4.23 o
  -7   2  11        5.86        4.15      2.50 o
  -6   2  11       36.37       39.26      5.36 o
  -5   2  11      116.35       93.37      7.80 o
  -4   2  11      203.30      206.63     11.21 o
  -3   2  11      154.50      168.77      9.78 o
  -2   2  11       64.24       63.70      4.39 o
  -1   2  11        4.73        2.77      1.24 o
   0   2  11        5.03        3.14      1.34 o
   1   2  11       88.31       92.84      5.31 o
   2   2  11       63.04       60.27      4.42 o
   3   2  11       19.15       20.42      4.43 o
   4   2  11       30.47       26.45      5.30 o
   5   2  11       67.27       68.34      8.51 o
  -9   3  11        6.23        6.70      3.21 o
  -8   3  11       10.19       13.82      4.08 o
  -7   3  11       17.45       25.40      5.05 o
  -6   3  11       29.60       34.61      5.41 o
  -5   3  11       20.87       23.92      4.02 o
  -4   3  11       76.98       70.25      6.40 o
  -3   3  11        7.23       13.24      2.67 o
  -2   3  11       46.02       43.11      4.52 o
   0   3  11        7.55        8.98      3.22 o
   1   3  11        0.34        0.84      2.23 o
   2   3  11       47.74       54.00      6.99 o
   3   3  11       77.25       72.05      8.20 o
   4   3  11       55.29       58.25      7.66 o
  -8   4  11        2.71        7.72      3.79 o
  -7   4  11        2.96       -0.88      2.51 o
   2   4  11       59.49       49.60      7.04 o
   3   4  11        3.42        9.27      3.54 o
  -5  -5  12       14.41       10.50      4.12 o
  -4  -5  12       17.91       16.45      5.13 o
  -3  -5  12       23.44       14.56      4.66 o
  -2  -5  12        9.61        4.06      2.91 o
  -1  -5  12       44.40       45.08      7.24 o
  -7  -4  12      102.61      125.29     12.01 o
  -6  -4  12       16.64        7.71      3.50 o
  -5  -4  12       19.67       22.27      5.27 o
  -4  -4  12       11.07       15.81      4.66 o
  -3  -4  12        4.08        1.92      2.47 o
  -2  -4  12        0.32       -1.45      2.33 o
  -1  -4  12        0.39        1.55      2.76 o
   0  -4  12       21.67       23.88      5.15 o
   1  -4  12       12.70       14.71      4.50 o
   2  -4  12        7.52        2.99      2.62 o
  -8  -3  12       24.48       28.62      6.22 o
  -7  -3  12       24.35       28.93      5.83 o
  -6  -3  12      115.87      116.68     10.92 o
  -5  -3  12       18.86       33.24      5.84 o
  -4  -3  12       28.06       24.31      5.32 o
  -3  -3  12       80.17       83.53      8.99 o
  -2  -3  12       53.49       48.73      6.92 o
  -1  -3  12        7.14        6.95      3.01 o
   0  -3  12      102.24       91.83      9.37 o
   1  -3  12        0.19       -0.60      2.52 o
   2  -3  12       65.48       65.32      8.47 o
   3  -3  12        6.77        1.03      2.57 o
  -9  -2  12        6.79        5.46      3.49 o
  -8  -2  12        1.57       -3.55      3.07 o
  -7  -2  12        0.73        0.37      2.21 o
  -6  -2  12       24.76       24.47      5.29 o
  -5  -2  12       77.58       64.84      7.79 o
  -4  -2  12       64.63       63.50      7.56 o
  -3  -2  12       56.44       55.00      4.21 o
  -2  -2  12       22.24       11.11      3.59 o
  -1  -2  12       25.80       17.84      4.28 o
   0  -2  12      102.91       97.76      9.17 o
   1  -2  12       17.47       16.99      4.11 o
   2  -2  12        6.24        8.35      3.18 o
   3  -2  12        1.91        3.78      3.02 o
   4  -2  12       44.96       54.72      7.82 o
  -8  -1  12       38.50       42.49      6.84 o
  -7  -1  12       42.66       51.50      7.18 o
  -6  -1  12       10.61        7.01      2.85 o
  -5  -1  12       50.56       52.38      6.79 o
  -4  -1  12      254.36      265.87      9.00 o
  -3  -1  12       25.12       28.94      3.10 o
  -2  -1  12       71.02       77.23      5.02 o
  -1  -1  12      153.06      155.44     10.97 o
   0  -1  12       47.98       46.10      6.18 o
   1  -1  12       13.56        8.19      3.13 o
   2  -1  12      164.01      165.26     11.84 o
   3  -1  12      118.07      123.70     10.67 o
   4  -1  12       74.66       90.59      9.51 o
   5  -1  12       64.08       69.37      8.79 o
 -10   0  12       55.89       68.62      7.43 o
  -9   0  12        4.46        5.60      2.53 o
  -8   0  12       14.26       11.44      3.08 o
  -7   0  12        0.26        1.55      1.35 o
  -6   0  12       32.72       30.77      4.88 o
  -5   0  12       10.55        8.07      2.89 o
  -4   0  12       81.34       67.20      7.32 o
  -3   0  12       91.17       91.72      5.41 o
  -2   0  12        0.06       -1.06      1.26 o
  -1   0  12       18.44       16.29      3.04 o
   0   0  12      293.62      299.56     14.60 o
   1   0  12      326.60      322.22     15.41 o
   2   0  12      189.07      211.57     13.04 o
   3   0  12       70.33       69.69      7.71 o
   4   0  12        7.43       14.12      3.96 o
   5   0  12        2.40        7.44      3.24 o
   6   0  12        9.22        9.54      3.59 o
 -10   1  12        0.09       -2.61      2.64 o
  -9   1  12        0.93        2.29      2.29 o
  -8   1  12       38.47       38.58      5.44 o
  -7   1  12       42.62       47.73      5.80 o
  -6   1  12       10.65       12.37      2.73 o
  -5   1  12       50.62       59.26      6.91 o
  -4   1  12      254.34      256.44     13.55 o
  -3   1  12       25.23       30.03      4.00 o
  -2   1  12       71.00       68.45      4.78 o
  -1   1  12      153.08      151.28      7.10 o
   0   1  12       47.98       50.80      6.41 o
   1   1  12       13.61       13.96      2.46 o
   2   1  12      164.14      178.57      8.22 o
   3   1  12      118.00      134.19      9.92 o
   4   1  12       74.66       76.62      8.06 o
 -10   2  12       21.60       24.88      5.44 o
  -9   2  12        6.77        5.31      3.23 o
  -8   2  12        1.57       -0.24      2.12 o
  -7   2  12        0.75       -0.35      2.19 o
  -6   2  12       24.69       23.71      4.40 o
  -5   2  12       77.64       65.72      7.05 o
  -4   2  12       64.64       66.60      6.71 o
  -3   2  12       56.48       59.00      6.04 o
  -2   2  12       22.23       21.27      2.75 o
  -1   2  12       25.81       15.62      4.03 o
   0   2  12      102.80      109.16      6.01 o
   1   2  12       17.49       16.39      2.56 o
   2   2  12        6.26        6.06      2.78 o
   3   2  12        1.93        4.73      2.69 o
   4   2  12       44.93       47.01      6.74 o
  -9   3  12       16.41       23.96      5.18 o
  -8   3  12       24.43       34.54      6.02 o
  -7   3  12       24.30       21.37      4.47 o
  -6   3  12      116.04      135.07      9.95 o
  -5   3  12       18.82       17.70      3.94 o
  -4   3  12       28.18       23.96      3.98 o
   0   3  12      102.29      110.45      9.79 o
   1   3  12        0.18        4.87      2.75 o
   2   3  12       65.40       74.39      8.59 o
   3   3  12        6.79        5.43      2.95 o
   2   4  12        7.53        6.60      2.99 o
  -5  -4  13       47.70       58.29      8.64 o
  -4  -4  13       25.76       23.13      5.65 o
  -3  -4  13        2.45        2.24      2.61 o
  -2  -4  13       12.20        8.12      3.77 o
  -1  -4  13        9.36        7.50      3.94 o
   0  -4  13        1.41        3.50      2.46 o
  -7  -3  13        6.56        7.93      4.05 o
  -6  -3  13       47.27       49.86      7.43 o
  -5  -3  13        5.64       14.71      4.92 o
  -4  -3  13        7.40       10.43      3.78 o
  -3  -3  13        9.01       11.94      3.82 o
  -2  -3  13       20.90       18.63      4.65 o
  -1  -3  13       59.00       53.01      7.47 o
   0  -3  13       42.58       38.55      6.63 o
   1  -3  13       31.69       27.23      5.60 o
   2  -3  13       48.71       46.63      7.52 o
  -8  -2  13        9.21        9.45      3.84 o
  -7  -2  13       23.04       20.08      5.25 o
  -6  -2  13       34.61       39.86      6.61 o
  -5  -2  13       48.88       46.80      6.83 o
  -4  -2  13        2.27       -0.69      2.33 o
  -3  -2  13       40.44       40.66      3.80 o
  -2  -2  13       71.59       61.78      7.73 o
  -1  -2  13       49.64       45.65      6.60 o
   0  -2  13       69.44       60.77      7.79 o
   1  -2  13        0.80       10.43      3.73 o
   2  -2  13       18.55       15.34      4.19 o
   3  -2  13        2.42       -2.82      2.85 o
  -8  -1  13        4.01       -0.24      2.26 o
  -7  -1  13       28.51       26.58      5.61 o
  -6  -1  13        2.51        1.92      2.05 o
  -5  -1  13       47.32       47.08      6.79 o
  -4  -1  13       29.89       31.25      3.31 o
  -3  -1  13       11.53       11.07      2.25 o
  -2  -1  13       76.46       87.56      5.63 o
  -1  -1  13       19.80       17.56      4.22 o
   0  -1  13       51.62       58.52      7.24 o
   1  -1  13       48.66       45.14      6.47 o
   2  -1  13       23.80       27.95      5.40 o
   3  -1  13       21.36       17.01      4.65 o
   4  -1  13       59.04       56.02      7.93 o
  -8   0  13      122.50      144.74     12.32 o
  -7   0  13        3.40        2.04      1.94 o
  -6   0  13        2.60        4.10      2.76 o
  -5   0  13       11.76       10.12      3.71 o
  -4   0  13        8.24        6.76      2.95 o
  -3   0  13       76.94       72.99      5.20 o
  -2   0  13      202.97      209.81     19.40 o
  -1   0  13      130.64      132.59      7.00 o
   0   0  13       32.67       37.00      4.97 o
   1   0  13       24.73       24.57      4.59 o
   2   0  13      111.84      116.93     10.13 o
   3   0  13      130.75      117.41     10.41 o
   4   0  13        2.53       -0.26      2.30 o
   5   0  13        0.02       -1.25      2.36 o
 -10   1  13        3.98        7.20      3.47 o
  -9   1  13       19.52       15.53      3.94 o
  -8   1  13        4.01        1.74      2.56 o
  -7   1  13       28.47       39.76      4.15 o
  -6   1  13        2.51        1.03      2.28 o
  -5   1  13       47.27       38.14      5.71 o
  -4   1  13       29.83       26.27      4.81 o
  -3   1  13       11.56        9.83      2.16 o
  -2   1  13       76.51       77.67      5.40 o
  -1   1  13       19.92       19.03      3.56 o
   0   1  13       51.76       47.42      4.29 o
   1   1  13       48.67       38.64      3.98 o
   2   1  13       23.80       24.63      3.40 o
   3   1  13       21.40       22.37      4.63 o
  -9   2  13        1.20        2.58      2.28 o
  -8   2  13        9.17       13.86      4.10 o
  -7   2  13       23.01       22.44      4.66 o
  -6   2  13       34.59       42.40      6.17 o
  -5   2  13       49.00       41.40      5.72 o
  -4   2  13        2.25        2.48      2.11 o
  -3   2  13       40.53       37.43      5.16 o
  -2   2  13       71.62       70.73      5.89 o
  -1   2  13       49.59       53.86      7.94 o
   0   2  13       69.37       70.82      8.13 o
   1   2  13        0.79       -2.37      2.91 o
   2   2  13       18.50       18.48      4.48 o
   3   2  13        2.43        1.98      2.67 o
  -8   3  13       15.21       18.12      4.81 o
  -7   3  13        6.54       12.38      3.42 o
  -6   3  13       47.16       50.27      6.56 o
   0   3  13       42.66       46.13      6.76 o
   1   3  13       31.64       36.72      6.18 o
   2   3  13       48.72       52.41      7.54 o
  -5  -3  14       24.01       19.44      4.74 o
  -4  -3  14       18.87       22.40      5.42 o
  -3  -3  14       27.61       37.46      6.69 o
  -2  -3  14       23.78       32.28      6.10 o
  -1  -3  14       27.90       26.34      5.62 o
   0  -3  14       27.30       38.96      6.92 o
  -7  -2  14       29.45       21.71      5.47 o
  -6  -2  14        7.09        2.43      2.81 o
  -5  -2  14        3.09        7.12      3.53 o
  -4  -2  14       16.79       20.57      5.04 o
  -3  -2  14       10.89        9.14      3.73 o
  -2  -2  14        3.52        5.15      1.85 o
  -1  -2  14       17.90       19.50      4.84 o
   0  -2  14       87.47      101.94     10.26 o
   1  -2  14       28.06       31.30      5.99 o
   2  -2  14       35.05       32.85      6.24 o
  -8  -1  14       18.34       29.42      6.02 o
  -7  -1  14       17.57       12.46      4.10 o
  -6  -1  14       38.41       41.98      6.64 o
  -5  -1  14       12.50       13.54      3.72 o
  -4  -1  14        0.39        0.94      2.17 o
  -3  -1  14       17.83       16.82      6.51 o
  -2  -1  14        5.60        6.68      1.82 o
  -1  -1  14       64.42       63.34      6.95 o
   0  -1  14       30.27       27.21      5.34 o
   1  -1  14       11.13       10.39      3.69 o
   2  -1  14       34.33       33.88      6.51 o
   3  -1  14       24.44       19.89      5.22 o
  -8   0  14       40.12       52.28      7.99 o
  -7   0  14       35.30       33.18      6.16 o
  -6   0  14       44.41       44.26      6.77 o
  -5   0  14       32.67       38.21      6.07 o
  -4   0  14       40.56       45.43      6.59 o
  -3   0  14       26.53       22.55      3.11 o
  -2   0  14       19.60       22.13      3.17 o
  -1   0  14       42.17       43.41      4.29 o
   0   0  14      227.06      233.98     10.01 o
   1   0  14       20.88       25.37      4.55 o
   2   0  14       10.21        6.43      2.69 o
   3   0  14       47.84       47.27      6.95 o
   4   0  14       17.45       16.72      4.57 o
  -8   1  14       18.41       23.31      5.21 o
  -7   1  14       17.60       27.69      5.67 o
  -6   1  14       38.40       37.86      6.20 o
  -5   1  14       12.47       13.64      4.12 o
  -4   1  14        0.40        4.35      2.66 o
  -3   1  14       17.87       19.31      3.85 o
  -2   1  14        5.58        3.43      1.69 o
  -1   1  14       64.44       68.17      5.35 o
   0   1  14       30.30       26.57      3.42 o
   1   1  14       11.14        8.64      2.40 o
   2   1  14       34.40       36.48      6.15 o
  -9   2  14       44.01       53.09      7.20 o
  -8   2  14       49.69       49.30      7.28 o
  -7   2  14       29.41       35.78      6.00 o
  -6   2  14        7.08        8.80      3.27 o
  -5   2  14        3.10        7.27      2.99 o
  -4   2  14       16.79       23.54      4.61 o
  -3   2  14       10.89        6.04      2.30 o
  -2   2  14        3.53        2.92      2.42 o
  -1   2  14       17.92       17.81      4.49 o
   0   2  14       87.52       91.94      9.60 o
   1   2  14       28.14       30.46      5.95 o
   0   3  14       27.30       35.85      6.42 o
  -5  -2  15       10.80       10.74      4.04 o
  -4  -2  15        4.32       -1.71      2.57 o
  -3  -2  15        2.41        1.82      3.27 o
  -2  -2  15        5.91        4.76      3.16 o
  -1  -2  15       25.11       13.37      4.25 o
   0  -2  15       77.72       87.82     10.10 o
  -6  -1  15       15.49       20.74      5.00 o
  -5  -1  15        1.64        4.27      2.97 o
  -4  -1  15       10.91       13.90      4.55 o
  -3  -1  15        1.81        1.47      1.73 o
  -2  -1  15       12.18        8.17      2.88 o
  -1  -1  15       58.75       65.64      7.16 o
   0  -1  15        8.19        6.08      2.06 o
   1  -1  15       59.37       60.08      7.91 o
  -7   0  15        0.20       -4.23      2.93 o
  -6   0  15       52.42       53.67      7.78 o
  -5   0  15       63.68       84.71      9.24 o
  -4   0  15       25.28       18.92      4.93 o
  -3   0  15        0.54        0.24      2.32 o
  -2   0  15       18.56       29.45      3.76 o
  -1   0  15       19.46       24.02      3.44 o
   0   0  15       35.25       38.17      4.41 o
   1   0  15       35.38       35.16      4.30 o
   2   0  15       18.82       28.02      5.58 o
  -7   1  15       15.18       14.70      4.23 o
  -6   1  15       15.53       16.96      4.65 o
  -5   1  15        1.63        1.91      1.95 o
  -4   1  15       10.89       12.37      3.86 o
  -3   1  15        1.81        0.30      2.11 o
  -2   1  15       12.14       14.77      2.84 o
  -1   1  15       58.88       69.31      5.55 o
   0   1  15        8.15        9.39      3.58 o
  -8   2  15       14.79       21.89      5.22 o
  -7   2  15       61.02       81.37      9.02 o
  -6   2  15        5.67       12.17      3.96 o
  -5   2  15       10.82        8.86      3.31 o
  -1   2  15       25.08       28.36      5.58 o
  -4  -1  16       29.51       21.87      5.19 o
  -3  -1  16        1.09        6.20      3.51 o
  -2  -1  16       14.09       14.68      2.96 o
  -1  -1  16       32.90       31.22      4.17 o
  -6   0  16       20.28       25.53      5.79 o
  -5   0  16        0.12        3.85      2.59 o
  -4   0  16       34.48       43.53      7.09 o
  -3   0  16      152.03      178.15      9.15 o
  -2   0  16        9.12        9.42      2.63 o
  -1   0  16       15.78       21.79      3.64 o
   0   0  16       49.76       49.39      7.19 o
  -6   1  16       26.96       23.55      4.97 o
  -5   1  16       30.46       34.10      6.20 o
  -4   1  16       29.54       29.39      5.68 o
  -3   1  16        1.08       -2.88      2.32 o
  -2   1  16       14.05       13.29      4.17 o
 
